# Supplementary material for: π–π-Induced aggregation and single-crystal fluorescence anisotropy of 5,6,10b-tri­aza­acephenanthrylene
Source: IUCrJ. 2018 Apr 18;5(Pt 3):335–47. doi: 10.1107/S2052252518001987 (PMC5929379; doi:10.1107/S2052252518001987)
Supplement: Supplementary file 1 [file m-05-00335-sup1.cif]

 
data_3358_2a_RT
_database_code_depnum_ccdc_archive 'CCDC 1821491'
#==============================================================================

# PROCESSING SUMMARY (IUCr Office Use Only)

_journal_date_recd_electronic      2017-11-14
_journal_date_to_coeditor         ?
_journal_date_from_coeditor       ?
_journal_date_accepted     2018-02-01
_journal_date_printers_first      ?
_journal_date_printers_final      ?
_journal_date_proofs_out          ?
_journal_date_proofs_in           ?
_journal_coeditor_name            ?
_journal_coeditor_code      YC5013SUP1
_journal_coeditor_notes
; ?
;
_journal_paper_category      FA
_journal_techeditor_code      M180198
_iucr_compatibility_tag          ACTA95
_journal_techeditor_notes  
;
;
_journal_coden_ASTM               ?
_journal_name_full                ?
_journal_year                     ?
_journal_volume                   ?
_journal_issue                    ?
_journal_page_first               ?
_journal_page_last                ?
_journal_suppl_publ_number        ?
_journal_suppl_publ_pages         ?

#==============================================================================

 
_audit_creation_method            SHELXL-97
_chemical_name_systematic
;
 5,6,10b-triazaacephenanthrylene 
;
_chemical_name_common             ?
_chemical_melting_point           556
_chemical_formula_moiety          ?
_chemical_formula_sum
 'C26 H15 N5 O'
_chemical_formula_weight          413.43
 
loop_
 _atom_type_symbol
 _atom_type_description
 _atom_type_scat_dispersion_real
 _atom_type_scat_dispersion_imag
 _atom_type_scat_source
 'C'  'C'   0.0181   0.0091
 'International Tables Vol C Tables 4.2.6.8 and 6.1.1.4'
 'H'  'H'   0.0000   0.0000
 'International Tables Vol C Tables 4.2.6.8 and 6.1.1.4'
 'N'  'N'   0.0311   0.0180
 'International Tables Vol C Tables 4.2.6.8 and 6.1.1.4'
 'O'  'O'   0.0492   0.0322
 'International Tables Vol C Tables 4.2.6.8 and 6.1.1.4'
 
_symmetry_cell_setting            triclinic
_symmetry_space_group_name_H-M    'P -1' 

loop_
 _symmetry_equiv_pos_as_xyz
 'x, y, z'
 '-x, -y, -z'
 
_cell_length_a                    9.3241(8)
_cell_length_b                    9.5329(8)
_cell_length_c                    12.0593(14)
_cell_angle_alpha                 83.218(8)
_cell_angle_beta                  66.653(7)
_cell_angle_gamma                 80.098(7)
_cell_volume                      967.99(16)
_cell_formula_units_Z             2
_cell_measurement_temperature     293(2)
_cell_measurement_reflns_used   2505
_cell_measurement_theta_min     3.9954
_cell_measurement_theta_max     76.2374
 
_exptl_crystal_description        plate
_exptl_crystal_colour             orange 
_exptl_crystal_size_max           0.30
_exptl_crystal_size_mid           0.18
_exptl_crystal_size_min           0.03
_exptl_crystal_density_meas       ?
_exptl_crystal_density_diffrn     1.418
_exptl_crystal_density_method     'not measured'
_exptl_crystal_F_000              428
_exptl_absorpt_coefficient_mu     0.726
_exptl_absorpt_correction_type    'multi-scan'
_exptl_absorpt_correction_T_min   0.8115
_exptl_absorpt_correction_T_max   0.9785
_exptl_absorpt_process_details    
;
CrysAlisPro, Agilent Technologies,
Version 1.171.36.20 (release 27-06-2012 CrysAlis171 .NET)
(compiled Jul 11 2012,15:38:31)
Empirical absorption correction using spherical harmonics,
 implemented in SCALE3 ABSPACK scaling algorithm.
;
 
_exptl_special_details
;
 ?
;
 
_diffrn_ambient_temperature       293(2)
_diffrn_radiation_wavelength      1.54184
_diffrn_radiation_type            CuK\a
_diffrn_radiation_source 'SuperNova (Cu) X-ray Source'
_diffrn_radiation_monochromator 'mirror'
_diffrn_measurement_device_type 'SuperNova, Dual, Cu at zero, Atlas'
_diffrn_detector_area_resol_mean 10.3756
_diffrn_reflns_number             14555
_diffrn_reflns_av_R_equivalents   0.1264
_diffrn_reflns_av_sigmaI/netI     0.0990
_diffrn_reflns_limit_h_min        -11
_diffrn_reflns_limit_h_max        11
_diffrn_reflns_limit_k_min        -11
_diffrn_reflns_limit_k_max        11
_diffrn_reflns_limit_l_min        -14
_diffrn_reflns_limit_l_max        14
_diffrn_reflns_theta_min          4.00
_diffrn_reflns_theta_max          69.99
_reflns_number_total              3681
_reflns_number_gt                 1933
_reflns_threshold_expression      >2sigma(I)
 
_computing_data_collection
;
CrysAlisPro, Agilent Technologies,
Version 1.171.36.20 (release 27-06-2012 CrysAlis171 .NET)
(compiled Jul 11 2012,15:38:31)
;
_computing_cell_refinement
;
CrysAlisPro, Agilent Technologies,
Version 1.171.36.20 (release 27-06-2012 CrysAlis171 .NET)
(compiled Jul 11 2012,15:38:31)
;
_computing_data_reduction
;
CrysAlisPro, Agilent Technologies,
Version 1.171.36.20 (release 27-06-2012 CrysAlis171 .NET)
(compiled Jul 11 2012,15:38:31)
;
_computing_structure_solution    
; SIR92 (A. Altomare, G. Cascarano, 
C. Giacovazzo, A. Guagliardi, M. C. Burla, G. Polidori, M. Camalli, 
J. Appl. Cryst., 27 (1994) 435)
;
_computing_structure_refinement   
;
SHELXL-97 (M. Sheldrick, Acta Cryst. A64 (2008) 112)
; 
_computing_molecular_graphics    
;
ORTEP-3 for Windows (L. Farrugia, J. Appl. Cryst., 32 (1999) 837) 
and Mercury 2.3 (C. F. Macrae, P. R. Edgington, P. McCabe, E. Pidcock, 
G. P. Shields, R. Taylor, M. Towler, J. van de Streek, J. Appl. Cryst., 
39 (2006) 453)
; 
_computing_publication_material   
;
SHELXL-97 (M. Sheldrick, Acta Cryst. A64 (2008) 112)
;
 
_refine_special_details
;
 Refinement of F^2^ against ALL reflections.  The weighted R-factor wR and
 goodness of fit S are based on F^2^, conventional R-factors R are based
 on F, with F set to zero for negative F^2^. The threshold expression of
 F^2^ > 2sigma(F^2^) is used only for calculating R-factors(gt) etc. and is
 not relevant to the choice of reflections for refinement.  R-factors based
 on F^2^ are statistically about twice as large as those based on F, and R-
 factors based on ALL data will be even larger.
;
 
_refine_ls_structure_factor_coef  Fsqd
_refine_ls_matrix_type            full
_refine_ls_weighting_scheme       calc
_refine_ls_weighting_details
 'w=1/[\s^2^(Fo^2^)+(0.0624P)^2^+0.0000P] where P=(Fo^2^+2Fc^2^)/3'
_atom_sites_solution_primary      direct
_atom_sites_solution_secondary    difmap
_atom_sites_solution_hydrogens    difmap
_refine_ls_hydrogen_treatment     mixed
_refine_ls_extinction_method      SHELXL
_refine_ls_extinction_coef        0.0016(6)
_refine_ls_extinction_expression
 'Fc^*^=kFc[1+0.001xFc^2^\l^3^/sin(2\q)]^-1/4^'
_refine_ls_number_reflns          3681
_refine_ls_number_parameters      293
_refine_ls_number_restraints      1
_refine_ls_R_factor_all           0.1220
_refine_ls_R_factor_gt            0.0621
_refine_ls_wR_factor_ref          0.1962
_refine_ls_wR_factor_gt           0.1407
_refine_ls_goodness_of_fit_ref    1.047
_refine_ls_restrained_S_all       1.047
_refine_ls_shift/su_max           0.000
_refine_ls_shift/su_mean          0.000
 
loop_
 _atom_site_label
 _atom_site_type_symbol
 _atom_site_fract_x
 _atom_site_fract_y
 _atom_site_fract_z
 _atom_site_U_iso_or_equiv
 _atom_site_adp_type
 _atom_site_occupancy
 _atom_site_symmetry_multiplicity
 _atom_site_calc_flag
 _atom_site_refinement_flags
 _atom_site_disorder_assembly
 _atom_site_disorder_group
C1 C 1.0130(4) 0.2795(4) 0.4428(3) 0.0467(8) Uani 1 1 d . . .
C2 C 0.8709(4) 0.3691(4) 0.5195(3) 0.0448(8) Uani 1 1 d . . .
C3 C 0.7868(4) 0.3420(4) 0.6411(3) 0.0443(8) Uani 1 1 d . . .
C3A C 0.8459(3) 0.2170(4) 0.6935(3) 0.0448(8) Uani 1 1 d . . .
C4 C 0.7891(4) 0.1412(4) 0.8126(3) 0.0491(9) Uani 1 1 d . . .
O4 O 0.6717(3) 0.1699(3) 0.90211(19) 0.0603(7) Uani 1 1 d . . .
N5 N 0.9021(3) 0.0175(3) 0.8070(2) 0.0485(7) Uani 1 1 d . . .
C5A C 1.0257(3) 0.0180(4) 0.6941(3) 0.0455(8) Uani 1 1 d . . .
N6 N 1.1527(3) -0.0731(3) 0.6552(2) 0.0477(7) Uani 1 1 d . . .
C6A C 1.2514(3) -0.0425(4) 0.5351(3) 0.0450(8) Uani 1 1 d . . .
C7 C 1.3944(4) -0.1355(4) 0.4898(3) 0.0519(9) Uani 1 1 d . . .
H7 H 1.4163 -0.2118 0.5390 0.062 Uiso 1 1 calc R . .
C8 C 1.5017(4) -0.1149(4) 0.3739(3) 0.0581(10) Uani 1 1 d . . .
H8 H 1.5953 -0.1771 0.3451 0.070 Uiso 1 1 calc R . .
C9 C 1.4709(4) -0.0026(4) 0.3005(3) 0.0590(10) Uani 1 1 d . . .
H9 H 1.5442 0.0105 0.2222 0.071 Uiso 1 1 calc R . .
C10 C 1.3315(4) 0.0917(4) 0.3414(3) 0.0573(10) Uani 1 1 d . . .
H10 H 1.3127 0.1682 0.2911 0.069 Uiso 1 1 calc R . .
C10A C 1.2201(4) 0.0710(4) 0.4583(3) 0.0455(8) Uani 1 1 d . . .
N10B N 1.0745(3) 0.1651(3) 0.5074(2) 0.0436(7) Uani 1 1 d . . .
C3A' C 0.9851(3) 0.1384(4) 0.6249(3) 0.0403(7) Uani 1 1 d . . .
N11 N 1.0833(4) 0.2935(4) 0.3288(3) 0.0645(9) Uani 1 1 d D . .
H11 H 1.027(4) 0.361(3) 0.299(3) 0.077 Uiso 1 1 d D . .
C21 C 0.8262(4) 0.4951(4) 0.4570(3) 0.0516(9) Uani 1 1 d . . .
N22 N 0.7975(4) 0.5941(4) 0.4013(3) 0.0714(10) Uani 1 1 d . . .
C31 C 0.6486(4) 0.4427(4) 0.7126(3) 0.0462(8) Uani 1 1 d . . .
C32 C 0.6516(4) 0.4988(4) 0.8125(3) 0.0568(10) Uani 1 1 d . . .
H32 H 0.7340 0.4660 0.8380 0.068 Uiso 1 1 calc R . .
C33 C 0.5329(5) 0.6035(4) 0.8748(3) 0.0655(11) Uani 1 1 d . . .
H33 H 0.5379 0.6439 0.9395 0.079 Uiso 1 1 calc R . .
C34 C 0.4093(5) 0.6465(5) 0.8403(4) 0.0721(13) Uani 1 1 d . . .
H34 H 0.3290 0.7159 0.8826 0.087 Uiso 1 1 calc R . .
C35 C 0.4010(4) 0.5891(5) 0.7437(4) 0.0677(12) Uani 1 1 d . . .
H35 H 0.3149 0.6187 0.7220 0.081 Uiso 1 1 calc R . .
C36 C 0.5218(4) 0.4866(4) 0.6788(3) 0.0584(10) Uani 1 1 d . . .
H36 H 0.5171 0.4480 0.6131 0.070 Uiso 1 1 calc R . .
C51 C 0.8854(4) -0.0909(4) 0.9024(3) 0.0490(9) Uani 1 1 d . . .
C52 C 1.0124(4) -0.1476(5) 0.9325(3) 0.0668(12) Uani 1 1 d . . .
H52 H 1.1099 -0.1159 0.8911 0.080 Uiso 1 1 calc R . .
C53 C 0.9931(5) -0.2517(5) 1.0248(4) 0.0790(14) Uani 1 1 d . . .
H53 H 1.0782 -0.2900 1.0458 0.095 Uiso 1 1 calc R . .
C54 C 0.8490(5) -0.3002(5) 1.0868(3) 0.0742(13) Uani 1 1 d . . .
H54 H 0.8373 -0.3714 1.1482 0.089 Uiso 1 1 calc R . .
C55 C 0.7234(4) -0.2418(4) 1.0562(3) 0.0648(11) Uani 1 1 d . . .
H55 H 0.6257 -0.2726 1.0983 0.078 Uiso 1 1 calc R . .
C56 C 0.7407(4) -0.1376(4) 0.9635(3) 0.0551(10) Uani 1 1 d . . .
H56 H 0.6555 -0.0994 0.9425 0.066 Uiso 1 1 calc R . .
 
loop_
 _atom_site_aniso_label
 _atom_site_aniso_U_11
 _atom_site_aniso_U_22
 _atom_site_aniso_U_33
 _atom_site_aniso_U_23
 _atom_site_aniso_U_13
 _atom_site_aniso_U_12
C1 0.0431(16) 0.045(2) 0.0458(17) 0.0033(15) -0.0136(13) -0.0027(15)
C2 0.0441(16) 0.039(2) 0.0472(17) 0.0062(15) -0.0181(14) 0.0007(14)
C3 0.0409(15) 0.041(2) 0.0459(17) 0.0034(14) -0.0151(13) -0.0015(14)
C3A 0.0395(15) 0.042(2) 0.0427(16) 0.0067(14) -0.0103(13) 0.0023(14)
C4 0.0414(16) 0.048(2) 0.0495(18) 0.0049(16) -0.0129(14) 0.0005(15)
O4 0.0473(12) 0.0630(19) 0.0481(13) 0.0037(12) -0.0023(10) 0.0070(12)
N5 0.0387(13) 0.048(2) 0.0444(14) 0.0110(13) -0.0073(11) 0.0017(12)
C5A 0.0381(15) 0.045(2) 0.0435(16) 0.0040(15) -0.0088(13) -0.0014(14)
N6 0.0388(13) 0.0433(19) 0.0488(15) 0.0073(13) -0.0089(11) 0.0003(12)
C6A 0.0379(15) 0.041(2) 0.0441(16) 0.0024(14) -0.0064(13) -0.0015(14)
C7 0.0428(16) 0.045(2) 0.0571(19) -0.0017(17) -0.0107(14) 0.0008(15)
C8 0.0456(17) 0.054(3) 0.058(2) -0.0017(18) -0.0039(15) -0.0049(17)
C9 0.0497(18) 0.055(3) 0.054(2) -0.0018(18) -0.0021(15) -0.0028(17)
C10 0.0505(18) 0.055(3) 0.0496(19) 0.0042(17) -0.0047(15) -0.0051(17)
C10A 0.0374(15) 0.042(2) 0.0471(17) 0.0002(15) -0.0068(13) -0.0034(14)
N10B 0.0391(12) 0.0394(18) 0.0423(14) 0.0069(12) -0.0090(10) -0.0018(11)
C3A' 0.0383(14) 0.036(2) 0.0398(15) 0.0056(14) -0.0115(12) -0.0012(13)
N11 0.0569(18) 0.075(3) 0.0454(16) 0.0099(16) -0.0106(13) 0.0016(16)
C21 0.0496(18) 0.052(3) 0.0504(18) 0.0067(17) -0.0205(15) -0.0035(16)
N22 0.080(2) 0.063(3) 0.066(2) 0.0173(18) -0.0327(18) -0.0008(19)
C31 0.0416(16) 0.038(2) 0.0457(17) 0.0063(15) -0.0087(13) 0.0020(14)
C32 0.0518(19) 0.051(3) 0.054(2) 0.0074(17) -0.0122(15) 0.0002(17)
C33 0.065(2) 0.055(3) 0.055(2) 0.0015(18) -0.0039(17) -0.0007(19)
C34 0.061(2) 0.058(3) 0.062(2) 0.004(2) 0.0065(18) 0.004(2)
C35 0.0430(17) 0.062(3) 0.076(3) 0.023(2) -0.0117(17) 0.0050(17)
C36 0.0496(18) 0.058(3) 0.059(2) 0.0093(18) -0.0188(16) 0.0020(17)
C51 0.0434(16) 0.053(3) 0.0401(16) 0.0078(15) -0.0104(13) 0.0000(15)
C52 0.0449(17) 0.077(3) 0.061(2) 0.020(2) -0.0132(16) 0.0009(19)
C53 0.055(2) 0.094(4) 0.077(3) 0.032(3) -0.028(2) -0.002(2)
C54 0.068(2) 0.077(3) 0.061(2) 0.030(2) -0.0179(19) -0.006(2)
C55 0.0527(19) 0.073(3) 0.055(2) 0.020(2) -0.0120(16) -0.0111(19)
C56 0.0471(17) 0.059(3) 0.0522(19) 0.0116(17) -0.0175(15) -0.0028(16)
 
_geom_special_details
;
 All esds (except the esd in the dihedral angle between two l.s. planes)
 are estimated using the full covariance matrix.  The cell esds are taken
 into account individually in the estimation of esds in distances, angles
 and torsion angles; correlations between esds in cell parameters are only
 used when they are defined by crystal symmetry.  An approximate (isotropic)
 treatment of cell esds is used for estimating esds involving l.s. planes.
;
 
loop_
 _geom_bond_atom_site_label_1
 _geom_bond_atom_site_label_2
 _geom_bond_distance
 _geom_bond_site_symmetry_2
 _geom_bond_publ_flag
C1 N11 1.269(4) . ?
C1 N10B 1.437(4) . ?
C1 C2 1.472(4) . ?
C2 C3 1.379(4) . ?
C2 C21 1.431(5) . ?
C3 C3A 1.412(4) . ?
C3 C31 1.488(4) . ?
C3A C3A' 1.375(4) . ?
C3A C4 1.467(4) . ?
C4 O4 1.212(3) . ?
C4 N5 1.428(4) . ?
N5 C5A 1.392(3) . ?
N5 C51 1.431(4) . ?
C5A N6 1.295(4) . ?
C5A C3A' 1.425(4) . ?
N6 C6A 1.402(4) . ?
C6A C10A 1.408(5) . ?
C6A C7 1.412(4) . ?
C7 C8 1.374(4) . ?
C7 H7 0.9300 . ?
C8 C9 1.372(5) . ?
C8 H8 0.9300 . ?
C9 C10 1.391(5) . ?
C9 H9 0.9300 . ?
C10 C10A 1.397(4) . ?
C10 H10 0.9300 . ?
C10A N10B 1.438(4) . ?
N10B C3A' 1.349(4) . ?
N11 H11 0.892(10) . ?
C21 N22 1.149(4) . ?
C31 C36 1.383(4) . ?
C31 C32 1.387(5) . ?
C32 C33 1.386(5) . ?
C32 H32 0.9300 . ?
C33 C34 1.359(5) . ?
C33 H33 0.9300 . ?
C34 C35 1.378(6) . ?
C34 H34 0.9300 . ?
C35 C36 1.392(5) . ?
C35 H35 0.9300 . ?
C36 H36 0.9300 . ?
C51 C56 1.379(4) . ?
C51 C52 1.379(5) . ?
C52 C53 1.378(5) . ?
C52 H52 0.9300 . ?
C53 C54 1.383(5) . ?
C53 H53 0.9300 . ?
C54 C55 1.374(5) . ?
C54 H54 0.9300 . ?
C55 C56 1.383(5) . ?
C55 H55 0.9300 . ?
C56 H56 0.9300 . ?
 
loop_
 _geom_angle_atom_site_label_1
 _geom_angle_atom_site_label_2
 _geom_angle_atom_site_label_3
 _geom_angle
 _geom_angle_site_symmetry_1
 _geom_angle_site_symmetry_3
 _geom_angle_publ_flag
N11 C1 N10B 118.6(3) . . ?
N11 C1 C2 126.9(3) . . ?
N10B C1 C2 114.5(3) . . ?
C3 C2 C21 120.8(3) . . ?
C3 C2 C1 125.6(3) . . ?
C21 C2 C1 113.6(3) . . ?
C2 C3 C3A 115.4(3) . . ?
C2 C3 C31 121.7(3) . . ?
C3A C3 C31 122.8(3) . . ?
C3A' C3A C3 119.4(3) . . ?
C3A' C3A C4 106.4(3) . . ?
C3 C3A C4 134.1(3) . . ?
O4 C4 N5 123.3(3) . . ?
O4 C4 C3A 130.2(3) . . ?
N5 C4 C3A 106.4(3) . . ?
C5A N5 C4 109.4(3) . . ?
C5A N5 C51 126.3(3) . . ?
C4 N5 C51 124.3(3) . . ?
N6 C5A N5 128.1(3) . . ?
N6 C5A C3A' 125.2(3) . . ?
N5 C5A C3A' 106.7(3) . . ?
C5A N6 C6A 113.3(3) . . ?
N6 C6A C10A 125.9(3) . . ?
N6 C6A C7 115.6(3) . . ?
C10A C6A C7 118.5(3) . . ?
C8 C7 C6A 120.8(4) . . ?
C8 C7 H7 119.6 . . ?
C6A C7 H7 119.6 . . ?
C9 C8 C7 120.1(3) . . ?
C9 C8 H8 119.9 . . ?
C7 C8 H8 119.9 . . ?
C8 C9 C10 121.0(3) . . ?
C8 C9 H9 119.5 . . ?
C10 C9 H9 119.5 . . ?
C9 C10 C10A 119.6(4) . . ?
C9 C10 H10 120.2 . . ?
C10A C10 H10 120.2 . . ?
C10 C10A C6A 119.9(3) . . ?
C10 C10A N10B 122.8(3) . . ?
C6A C10A N10B 117.3(3) . . ?
C3A' N10B C1 117.5(3) . . ?
C3A' N10B C10A 115.9(3) . . ?
C1 N10B C10A 126.6(3) . . ?
N10B C3A' C3A 126.8(3) . . ?
N10B C3A' C5A 122.2(3) . . ?
C3A C3A' C5A 110.9(3) . . ?
C1 N11 H11 110(3) . . ?
N22 C21 C2 176.3(4) . . ?
C36 C31 C32 119.4(3) . . ?
C36 C31 C3 121.9(3) . . ?
C32 C31 C3 118.6(3) . . ?
C33 C32 C31 120.7(4) . . ?
C33 C32 H32 119.7 . . ?
C31 C32 H32 119.7 . . ?
C34 C33 C32 119.3(4) . . ?
C34 C33 H33 120.3 . . ?
C32 C33 H33 120.3 . . ?
C33 C34 C35 121.1(4) . . ?
C33 C34 H34 119.4 . . ?
C35 C34 H34 119.4 . . ?
C34 C35 C36 119.9(4) . . ?
C34 C35 H35 120.0 . . ?
C36 C35 H35 120.0 . . ?
C31 C36 C35 119.5(4) . . ?
C31 C36 H36 120.3 . . ?
C35 C36 H36 120.3 . . ?
C56 C51 C52 120.7(3) . . ?
C56 C51 N5 119.1(3) . . ?
C52 C51 N5 120.3(3) . . ?
C53 C52 C51 119.1(4) . . ?
C53 C52 H52 120.4 . . ?
C51 C52 H52 120.4 . . ?
C52 C53 C54 121.0(4) . . ?
C52 C53 H53 119.5 . . ?
C54 C53 H53 119.5 . . ?
C55 C54 C53 119.1(4) . . ?
C55 C54 H54 120.5 . . ?
C53 C54 H54 120.5 . . ?
C54 C55 C56 120.7(4) . . ?
C54 C55 H55 119.6 . . ?
C56 C55 H55 119.6 . . ?
C51 C56 C55 119.4(3) . . ?
C51 C56 H56 120.3 . . ?
C55 C56 H56 120.3 . . ?
 
loop_
 _geom_torsion_atom_site_label_1
 _geom_torsion_atom_site_label_2
 _geom_torsion_atom_site_label_3
 _geom_torsion_atom_site_label_4
 _geom_torsion
 _geom_torsion_site_symmetry_1
 _geom_torsion_site_symmetry_2
 _geom_torsion_site_symmetry_3
 _geom_torsion_site_symmetry_4
 _geom_torsion_publ_flag
N11 C1 C2 C3 172.2(4) . . . . ?
N10B C1 C2 C3 -7.5(5) . . . . ?
N11 C1 C2 C21 -9.7(5) . . . . ?
N10B C1 C2 C21 170.6(3) . . . . ?
C21 C2 C3 C3A -177.7(3) . . . . ?
C1 C2 C3 C3A 0.2(5) . . . . ?
C21 C2 C3 C31 -0.9(5) . . . . ?
C1 C2 C3 C31 177.0(3) . . . . ?
C2 C3 C3A C3A' 4.7(5) . . . . ?
C31 C3 C3A C3A' -172.1(3) . . . . ?
C2 C3 C3A C4 -173.4(4) . . . . ?
C31 C3 C3A C4 9.9(6) . . . . ?
C3A' C3A C4 O4 -180.0(4) . . . . ?
C3 C3A C4 O4 -1.8(7) . . . . ?
C3A' C3A C4 N5 -0.1(4) . . . . ?
C3 C3A C4 N5 178.1(4) . . . . ?
O4 C4 N5 C5A -177.7(3) . . . . ?
C3A C4 N5 C5A 2.5(4) . . . . ?
O4 C4 N5 C51 4.3(6) . . . . ?
C3A C4 N5 C51 -175.5(3) . . . . ?
C4 N5 C5A N6 177.7(4) . . . . ?
C51 N5 C5A N6 -4.3(6) . . . . ?
C4 N5 C5A C3A' -3.8(4) . . . . ?
C51 N5 C5A C3A' 174.2(3) . . . . ?
N5 C5A N6 C6A 178.5(3) . . . . ?
C3A' C5A N6 C6A 0.2(5) . . . . ?
C5A N6 C6A C10A -2.2(5) . . . . ?
C5A N6 C6A C7 177.7(3) . . . . ?
N6 C6A C7 C8 -179.0(3) . . . . ?
C10A C6A C7 C8 0.9(5) . . . . ?
C6A C7 C8 C9 0.1(6) . . . . ?
C7 C8 C9 C10 -0.1(6) . . . . ?
C8 C9 C10 C10A -1.0(6) . . . . ?
C9 C10 C10A C6A 1.9(6) . . . . ?
C9 C10 C10A N10B 179.1(3) . . . . ?
N6 C6A C10A C10 178.0(3) . . . . ?
C7 C6A C10A C10 -1.9(5) . . . . ?
N6 C6A C10A N10B 0.7(5) . . . . ?
C7 C6A C10A N10B -179.2(3) . . . . ?
N11 C1 N10B C3A' -169.9(3) . . . . ?
C2 C1 N10B C3A' 9.8(4) . . . . ?
N11 C1 N10B C10A 7.4(5) . . . . ?
C2 C1 N10B C10A -172.9(3) . . . . ?
C10 C10A N10B C3A' -174.4(3) . . . . ?
C6A C10A N10B C3A' 2.8(5) . . . . ?
C10 C10A N10B C1 8.3(5) . . . . ?
C6A C10A N10B C1 -174.5(3) . . . . ?
C1 N10B C3A' C3A -5.9(5) . . . . ?
C10A N10B C3A' C3A 176.5(3) . . . . ?
C1 N10B C3A' C5A 172.8(3) . . . . ?
C10A N10B C3A' C5A -4.8(5) . . . . ?
C3 C3A C3A' N10B -1.9(6) . . . . ?
C4 C3A C3A' N10B 176.6(3) . . . . ?
C3 C3A C3A' C5A 179.3(3) . . . . ?
C4 C3A C3A' C5A -2.2(4) . . . . ?
N6 C5A C3A' N10B 3.4(6) . . . . ?
N5 C5A C3A' N10B -175.1(3) . . . . ?
N6 C5A C3A' C3A -177.7(3) . . . . ?
N5 C5A C3A' C3A 3.8(4) . . . . ?
C3 C2 C21 N22 176(6) . . . . ?
C1 C2 C21 N22 -2(7) . . . . ?
C2 C3 C31 C36 55.1(5) . . . . ?
C3A C3 C31 C36 -128.3(4) . . . . ?
C2 C3 C31 C32 -121.7(4) . . . . ?
C3A C3 C31 C32 54.9(5) . . . . ?
C36 C31 C32 C33 -3.3(5) . . . . ?
C3 C31 C32 C33 173.6(3) . . . . ?
C31 C32 C33 C34 2.9(6) . . . . ?
C32 C33 C34 C35 -0.8(6) . . . . ?
C33 C34 C35 C36 -0.9(6) . . . . ?
C32 C31 C36 C35 1.6(5) . . . . ?
C3 C31 C36 C35 -175.2(3) . . . . ?
C34 C35 C36 C31 0.5(6) . . . . ?
C5A N5 C51 C56 -135.2(4) . . . . ?
C4 N5 C51 C56 42.5(5) . . . . ?
C5A N5 C51 C52 44.8(5) . . . . ?
C4 N5 C51 C52 -137.5(4) . . . . ?
C56 C51 C52 C53 -0.1(6) . . . . ?
N5 C51 C52 C53 179.9(4) . . . . ?
C51 C52 C53 C54 0.3(7) . . . . ?
C52 C53 C54 C55 -0.8(7) . . . . ?
C53 C54 C55 C56 1.1(7) . . . . ?
C52 C51 C56 C55 0.3(6) . . . . ?
N5 C51 C56 C55 -179.6(3) . . . . ?
C54 C55 C56 C51 -0.9(6) . . . . ?
 
loop_
 _geom_hbond_atom_site_label_D
 _geom_hbond_atom_site_label_H
 _geom_hbond_atom_site_label_A
 _geom_hbond_distance_DH
 _geom_hbond_distance_HA
 _geom_hbond_distance_DA
 _geom_hbond_angle_DHA
 _geom_hbond_site_symmetry_A
 _geom_hbond_publ_flag
C10 H10 N11  0.93 2.17 2.785(5) 123 . ?
C56 H56 O4  0.93 2.57 2.962(5) 106 . ?
C52 H52 N6  0.93 2.70 3.113(4) 108 . ?
 
_diffrn_measured_fraction_theta_max    0.999
_diffrn_reflns_theta_full              69.99
_diffrn_measured_fraction_theta_full   0.999
_refine_diff_density_max    0.221
_refine_diff_density_min   -0.244
_refine_diff_density_rms    0.055

data_3157_2a_LT
_database_code_depnum_ccdc_archive 'CCDC 1821492'
 
_audit_creation_method            SHELXL-97
_chemical_name_systematic
;
 5,6,10b-triazaacephenanthrylene 
;
_chemical_name_common             ?
_chemical_melting_point           556
_chemical_formula_moiety          ?
_chemical_formula_sum
 'C26 H15 N5 O'
_chemical_formula_weight          413.43
 
loop_
 _atom_type_symbol
 _atom_type_description
 _atom_type_scat_dispersion_real
 _atom_type_scat_dispersion_imag
 _atom_type_scat_source
 'C'  'C'   0.0181   0.0091
 'International Tables Vol C Tables 4.2.6.8 and 6.1.1.4'
 'H'  'H'   0.0000   0.0000
 'International Tables Vol C Tables 4.2.6.8 and 6.1.1.4'
 'N'  'N'   0.0311   0.0180
 'International Tables Vol C Tables 4.2.6.8 and 6.1.1.4'
 'O'  'O'   0.0492   0.0322
 'International Tables Vol C Tables 4.2.6.8 and 6.1.1.4'
 
_symmetry_cell_setting            triclinic
_symmetry_space_group_name_H-M    'P -1' 
 
loop_
 _symmetry_equiv_pos_as_xyz
 'x, y, z'
 '-x, -y, -z'
 
_cell_length_a                    9.2504(5)
_cell_length_b                    9.4009(8)
_cell_length_c                    11.9245(6)
_cell_angle_alpha                 84.147(6)
_cell_angle_beta                  67.347(5)
_cell_angle_gamma                 81.113(6)
_cell_volume                      944.47(11)
_cell_formula_units_Z             2
_cell_measurement_temperature     119.9(1)
_cell_measurement_reflns_used   5007
_cell_measurement_theta_min     4.0182
_cell_measurement_theta_max     77.9834
 
_exptl_crystal_description        plate
_exptl_crystal_colour             orange 
_exptl_crystal_size_max           0.35
_exptl_crystal_size_mid           0.20
_exptl_crystal_size_min           0.03
_exptl_crystal_density_meas       ?
_exptl_crystal_density_diffrn     1.454
_exptl_crystal_density_method     'not measured'
_exptl_crystal_F_000              428
_exptl_absorpt_coefficient_mu     0.745
_exptl_absorpt_correction_type     'multi-scan'
_exptl_absorpt_correction_T_min   0.7806
_exptl_absorpt_correction_T_max   0.9780
 
_exptl_absorpt_process_details
;
CrysAlisPro, Agilent Technologies,
Version 1.171.36.20 (release 27-06-2012 CrysAlis171 .NET)
(compiled Jul 11 2012,15:38:31)
Empirical absorption correction using spherical harmonics,
implemented in SCALE3 ABSPACK scaling algorithm.
;

_exptl_special_details
;
 ?
;
_diffrn_ambient_temperature       119.9(1)
_diffrn_radiation_wavelength      1.54184
_diffrn_radiation_type            CuK\a
_diffrn_radiation_source 'SuperNova (Cu) X-ray Source'
_diffrn_radiation_monochromator 'mirror'
_diffrn_measurement_device_type 'SuperNova, Dual, Cu at zero, Atlas'
_diffrn_detector_area_resol_mean 10.3756
_diffrn_reflns_number 19315
_diffrn_reflns_av_R_equivalents 0.1090
_diffrn_reflns_av_sigmaI/netI 0.0823
_diffrn_reflns_limit_h_min        -11
_diffrn_reflns_limit_h_max        11
_diffrn_reflns_limit_k_min        -10
_diffrn_reflns_limit_k_max        11
_diffrn_reflns_limit_l_min        -14
_diffrn_reflns_limit_l_max        14
_diffrn_reflns_theta_min          4.02
_diffrn_reflns_theta_max          73.00
_reflns_number_total              3772
_reflns_number_gt                 2778
_reflns_threshold_expression      >2sigma(I)
 
_computing_data_collection
;
CrysAlisPro, Agilent Technologies,
Version 1.171.36.20 (release 27-06-2012 CrysAlis171 .NET)
(compiled Jul 11 2012,15:38:31)
;
_computing_cell_refinement
;
CrysAlisPro, Agilent Technologies,
Version 1.171.36.20 (release 27-06-2012 CrysAlis171 .NET)
(compiled Jul 11 2012,15:38:31)
;
_computing_data_reduction
;
CrysAlisPro, Agilent Technologies,
Version 1.171.36.20 (release 27-06-2012 CrysAlis171 .NET)
(compiled Jul 11 2012,15:38:31)
;
_computing_structure_solution    
; SIR92 (A. Altomare, G. Cascarano, 
C. Giacovazzo, A. Guagliardi, M. C. Burla, G. Polidori, M. Camalli, 
J. Appl. Cryst., 27 (1994) 435)
;
_computing_structure_refinement   
;
SHELXL-97 (M. Sheldrick, Acta Cryst. A64 (2008) 112)
; 
_computing_molecular_graphics    
;
ORTEP-3 for Windows (L. Farrugia, J. Appl. Cryst., 32 (1999) 837) 
and Mercury 2.3 (C. F. Macrae, P. R. Edgington, P. McCabe, E. Pidcock, 
G. P. Shields, R. Taylor, M. Towler, J. van de Streek, J. Appl. Cryst., 
39 (2006) 453)
; 
_computing_publication_material   
;
SHELXL-97 (M. Sheldrick, Acta Cryst. A64 (2008) 112)
;
 
_refine_special_details
;
 Refinement of F^2^ against ALL reflections.  The weighted R-factor wR and
 goodness of fit S are based on F^2^, conventional R-factors R are based
 on F, with F set to zero for negative F^2^. The threshold expression of
 F^2^ > 2sigma(F^2^) is used only for calculating R-factors(gt) etc. and is
 not relevant to the choice of reflections for refinement.  R-factors based
 on F^2^ are statistically about twice as large as those based on F, and R-
 factors based on ALL data will be even larger.
;
 
_refine_ls_structure_factor_coef  Fsqd
_refine_ls_matrix_type            full
_refine_ls_weighting_scheme       calc
_refine_ls_weighting_details
 'w=1/[\s^2^(Fo^2^)+(0.1488P)^2^+0.0000P] where P=(Fo^2^+2Fc^2^)/3'
_atom_sites_solution_primary      direct
_atom_sites_solution_secondary    difmap
_atom_sites_solution_hydrogens    difmap
_refine_ls_hydrogen_treatment     mixed
_refine_ls_extinction_method      none
_refine_ls_extinction_coef        ?
_refine_ls_number_reflns          3772
_refine_ls_number_parameters      292
_refine_ls_number_restraints      0
_refine_ls_R_factor_all           0.0916
_refine_ls_R_factor_gt            0.0681
_refine_ls_wR_factor_ref          0.2170
_refine_ls_wR_factor_gt           0.1844
_refine_ls_goodness_of_fit_ref    1.063
_refine_ls_restrained_S_all       1.063
_refine_ls_shift/su_max           0.000
_refine_ls_shift/su_mean          0.000
 
loop_
 _atom_site_label
 _atom_site_type_symbol
 _atom_site_fract_x
 _atom_site_fract_y
 _atom_site_fract_z
 _atom_site_U_iso_or_equiv
 _atom_site_adp_type
 _atom_site_occupancy
 _atom_site_symmetry_multiplicity
 _atom_site_calc_flag
 _atom_site_refinement_flags
 _atom_site_disorder_assembly
 _atom_site_disorder_group
C1 C 1.0127(2) 0.2815(3) 0.4410(2) 0.0242(5) Uani 1 1 d . . .
C2 C 0.8696(2) 0.3719(3) 0.5188(2) 0.0227(5) Uani 1 1 d . . .
C3 C 0.7846(3) 0.3443(3) 0.6409(2) 0.0234(5) Uani 1 1 d . . .
C3A C 0.8451(2) 0.2187(3) 0.6933(2) 0.0235(5) Uani 1 1 d . . .
C4 C 0.7883(2) 0.1414(3) 0.8126(2) 0.0242(5) Uani 1 1 d . . .
O4 O 0.67046(18) 0.1705(2) 0.90269(14) 0.0290(4) Uani 1 1 d . . .
N5 N 0.9015(2) 0.0185(2) 0.80669(17) 0.0247(5) Uani 1 1 d . . .
C5A C 1.0253(2) 0.0184(3) 0.6937(2) 0.0229(5) Uani 1 1 d . . .
N6 N 1.1518(2) -0.0719(2) 0.65480(17) 0.0264(5) Uani 1 1 d . . .
C6A C 1.2517(3) -0.0418(3) 0.5341(2) 0.0233(5) Uani 1 1 d . . .
C7 C 1.3942(3) -0.1342(3) 0.4891(2) 0.0270(5) Uani 1 1 d . . .
H7 H 1.4169 -0.2115 0.5400 0.032 Uiso 1 1 calc R . .
C8 C 1.5016(3) -0.1144(3) 0.3722(2) 0.0287(6) Uani 1 1 d . . .
H8 H 1.5966 -0.1786 0.3424 0.034 Uiso 1 1 calc R . .
C9 C 1.4697(3) 0.0001(3) 0.2983(2) 0.0304(6) Uani 1 1 d . . .
H9 H 1.5443 0.0140 0.2181 0.037 Uiso 1 1 calc R . .
C10 C 1.3308(3) 0.0947(3) 0.3394(2) 0.0283(6) Uani 1 1 d . . .
H10 H 1.3116 0.1731 0.2880 0.034 Uiso 1 1 calc R . .
C10A C 1.2193(2) 0.0736(3) 0.4571(2) 0.0233(5) Uani 1 1 d . . .
N10B N 1.0736(2) 0.1659(2) 0.50614(16) 0.0230(5) Uani 1 1 d . . .
C3A' C 0.9839(3) 0.1408(3) 0.6241(2) 0.0226(5) Uani 1 1 d . . .
N11 N 1.0818(2) 0.2969(3) 0.32659(18) 0.0302(5) Uani 1 1 d . . .
H11 H 1.039(4) 0.373(3) 0.291(3) 0.036 Uiso 1 1 d . . .
C21 C 0.8237(2) 0.4981(3) 0.4561(2) 0.0248(5) Uani 1 1 d . . .
N22 N 0.7950(2) 0.5980(3) 0.40017(19) 0.0327(5) Uani 1 1 d . . .
C31 C 0.6473(3) 0.4448(3) 0.7127(2) 0.0249(5) Uani 1 1 d . . .
C32 C 0.6504(3) 0.5014(3) 0.8150(2) 0.0273(5) Uani 1 1 d . . .
H32 H 0.7347 0.4687 0.8418 0.033 Uiso 1 1 calc R . .
C33 C 0.5305(3) 0.6054(3) 0.8778(2) 0.0314(6) Uani 1 1 d . . .
H33 H 0.5344 0.6461 0.9462 0.038 Uiso 1 1 calc R . .
C34 C 0.4055(3) 0.6499(3) 0.8413(2) 0.0336(6) Uani 1 1 d . . .
H34 H 0.3239 0.7216 0.8843 0.040 Uiso 1 1 calc R . .
C35 C 0.3984(3) 0.5905(3) 0.7422(2) 0.0336(6) Uani 1 1 d . . .
H35 H 0.3104 0.6196 0.7191 0.040 Uiso 1 1 calc R . .
C36 C 0.5190(3) 0.4889(3) 0.6765(2) 0.0283(6) Uani 1 1 d . . .
H36 H 0.5149 0.4494 0.6077 0.034 Uiso 1 1 calc R . .
C51 C 0.8844(3) -0.0908(3) 0.90228(19) 0.0249(5) Uani 1 1 d . . .
C52 C 1.0130(3) -0.1478(3) 0.9323(2) 0.0324(6) Uani 1 1 d . . .
H52 H 1.1130 -0.1151 0.8895 0.039 Uiso 1 1 calc R . .
C53 C 0.9942(3) -0.2531(3) 1.0254(2) 0.0378(7) Uani 1 1 d . . .
H53 H 1.0822 -0.2929 1.0460 0.045 Uiso 1 1 calc R . .
C54 C 0.8478(3) -0.3011(3) 1.0892(2) 0.0341(6) Uani 1 1 d . . .
H54 H 0.8358 -0.3735 1.1527 0.041 Uiso 1 1 calc R . .
C55 C 0.7200(3) -0.2422(3) 1.0590(2) 0.0298(6) Uani 1 1 d . . .
H55 H 0.6196 -0.2737 1.1027 0.036 Uiso 1 1 calc R . .
C56 C 0.7374(3) -0.1377(3) 0.9658(2) 0.0265(5) Uani 1 1 d . . .
H56 H 0.6494 -0.0981 0.9452 0.032 Uiso 1 1 calc R . .
 
loop_
 _atom_site_aniso_label
 _atom_site_aniso_U_11
 _atom_site_aniso_U_22
 _atom_site_aniso_U_33
 _atom_site_aniso_U_23
 _atom_site_aniso_U_13
 _atom_site_aniso_U_12
C1 0.0163(10) 0.0287(13) 0.0235(10) 0.0036(9) -0.0052(8) 0.0001(9)
C2 0.0149(10) 0.0259(13) 0.0238(11) 0.0020(9) -0.0060(8) 0.0021(9)
C3 0.0167(10) 0.0273(13) 0.0237(11) 0.0027(9) -0.0069(8) 0.0000(9)
C3A 0.0156(10) 0.0262(13) 0.0235(10) 0.0039(9) -0.0039(8) -0.0001(9)
C4 0.0151(10) 0.0280(13) 0.0253(11) 0.0023(9) -0.0053(8) 0.0006(9)
O4 0.0187(8) 0.0351(11) 0.0229(8) 0.0020(7) -0.0004(6) 0.0045(7)
N5 0.0155(9) 0.0289(12) 0.0221(9) 0.0044(8) -0.0018(7) 0.0015(8)
C5A 0.0150(10) 0.0254(13) 0.0227(11) 0.0046(9) -0.0030(8) -0.0008(9)
N6 0.0166(9) 0.0316(12) 0.0245(10) 0.0033(8) -0.0033(8) 0.0007(8)
C6A 0.0150(10) 0.0255(13) 0.0240(11) 0.0008(9) -0.0026(8) -0.0011(9)
C7 0.0175(10) 0.0277(13) 0.0307(12) 0.0014(10) -0.0057(9) 0.0015(9)
C8 0.0174(10) 0.0284(14) 0.0314(12) -0.0020(10) -0.0008(9) 0.0010(9)
C9 0.0194(11) 0.0361(15) 0.0264(11) -0.0005(10) 0.0007(9) -0.0017(10)
C10 0.0199(11) 0.0317(15) 0.0256(11) 0.0024(10) -0.0022(9) 0.0002(10)
C10A 0.0149(10) 0.0254(13) 0.0247(11) 0.0021(9) -0.0037(9) -0.0003(9)
N10B 0.0153(8) 0.0271(11) 0.0206(9) 0.0028(8) -0.0026(7) 0.0014(8)
C3A' 0.0161(10) 0.0273(13) 0.0212(10) 0.0033(9) -0.0044(8) -0.0028(9)
N11 0.0241(10) 0.0362(13) 0.0233(10) 0.0056(9) -0.0056(8) 0.0031(9)
C21 0.0169(10) 0.0301(14) 0.0231(10) 0.0024(9) -0.0042(8) -0.0014(9)
N22 0.0291(11) 0.0349(13) 0.0302(10) 0.0041(9) -0.0106(8) 0.0023(9)
C31 0.0171(10) 0.0261(13) 0.0244(10) 0.0053(9) -0.0034(8) 0.0020(9)
C32 0.0196(10) 0.0300(14) 0.0259(11) 0.0041(9) -0.0047(8) 0.0013(10)
C33 0.0283(12) 0.0288(14) 0.0253(11) 0.0018(10) 0.0003(9) 0.0009(10)
C34 0.0216(11) 0.0300(14) 0.0309(12) 0.0056(10) 0.0047(9) 0.0071(10)
C35 0.0183(11) 0.0367(16) 0.0354(13) 0.0102(11) -0.0042(9) 0.0031(10)
C36 0.0187(11) 0.0316(14) 0.0290(11) 0.0076(10) -0.0067(9) 0.0012(10)
C51 0.0185(10) 0.0284(14) 0.0207(10) 0.0034(9) -0.0024(8) 0.0015(9)
C52 0.0162(10) 0.0406(16) 0.0329(12) 0.0082(11) -0.0042(9) -0.0017(10)
C53 0.0216(11) 0.0490(18) 0.0367(14) 0.0116(12) -0.0100(10) 0.0016(11)
C54 0.0271(12) 0.0397(16) 0.0272(11) 0.0134(10) -0.0056(10) -0.0020(11)
C55 0.0241(11) 0.0326(15) 0.0266(11) 0.0057(10) -0.0043(9) -0.0040(10)
C56 0.0174(10) 0.0310(14) 0.0261(11) 0.0035(9) -0.0058(8) 0.0020(9)
 
_geom_special_details
;
 All esds (except the esd in the dihedral angle between two l.s. planes)
 are estimated using the full covariance matrix.  The cell esds are taken
 into account individually in the estimation of esds in distances, angles
 and torsion angles; correlations between esds in cell parameters are only
 used when they are defined by crystal symmetry.  An approximate (isotropic)
 treatment of cell esds is used for estimating esds involving l.s. planes.
;
 
loop_
 _geom_bond_atom_site_label_1
 _geom_bond_atom_site_label_2
 _geom_bond_distance
 _geom_bond_site_symmetry_2
 _geom_bond_publ_flag
C1 N11 1.268(3) . ?
C1 N10B 1.441(3) . ?
C1 C2 1.483(3) . ?
C2 C3 1.382(3) . ?
C2 C21 1.434(3) . ?
C3 C3A 1.419(3) . ?
C3 C31 1.481(3) . ?
C3A C3A' 1.372(3) . ?
C3A C4 1.470(3) . ?
C4 O4 1.218(3) . ?
C4 N5 1.423(3) . ?
N5 C5A 1.392(3) . ?
N5 C51 1.432(3) . ?
C5A N6 1.289(3) . ?
C5A C3A' 1.440(3) . ?
N6 C6A 1.406(3) . ?
C6A C7 1.406(3) . ?
C6A C10A 1.421(3) . ?
C7 C8 1.379(3) . ?
C7 H7 0.9500 . ?
C8 C9 1.390(4) . ?
C8 H8 0.9500 . ?
C9 C10 1.389(3) . ?
C9 H9 0.9500 . ?
C10 C10A 1.401(3) . ?
C10 H10 0.9500 . ?
C10A N10B 1.431(3) . ?
N10B C3A' 1.348(3) . ?
N11 H11 0.90(3) . ?
C21 N22 1.153(3) . ?
C31 C32 1.391(3) . ?
C31 C36 1.404(3) . ?
C32 C33 1.387(3) . ?
C32 H32 0.9500 . ?
C33 C34 1.379(4) . ?
C33 H33 0.9500 . ?
C34 C35 1.386(4) . ?
C34 H34 0.9500 . ?
C35 C36 1.386(3) . ?
C35 H35 0.9500 . ?
C36 H36 0.9500 . ?
C51 C52 1.387(3) . ?
C51 C56 1.393(3) . ?
C52 C53 1.387(4) . ?
C52 H52 0.9500 . ?
C53 C54 1.393(4) . ?
C53 H53 0.9500 . ?
C54 C55 1.385(3) . ?
C54 H54 0.9500 . ?
C55 C56 1.383(3) . ?
C55 H55 0.9500 . ?
C56 H56 0.9500 . ?
 
loop_
 _geom_angle_atom_site_label_1
 _geom_angle_atom_site_label_2
 _geom_angle_atom_site_label_3
 _geom_angle
 _geom_angle_site_symmetry_1
 _geom_angle_site_symmetry_3
 _geom_angle_publ_flag
N11 C1 N10B 119.3(2) . . ?
N11 C1 C2 126.3(2) . . ?
N10B C1 C2 114.40(18) . . ?
C3 C2 C21 120.5(2) . . ?
C3 C2 C1 125.8(2) . . ?
C21 C2 C1 113.73(19) . . ?
C2 C3 C3A 115.0(2) . . ?
C2 C3 C31 121.9(2) . . ?
C3A C3 C31 122.9(2) . . ?
C3A' C3A C3 119.4(2) . . ?
C3A' C3A C4 106.6(2) . . ?
C3 C3A C4 134.0(2) . . ?
O4 C4 N5 123.7(2) . . ?
O4 C4 C3A 129.9(2) . . ?
N5 C4 C3A 106.42(18) . . ?
C5A N5 C4 109.92(19) . . ?
C5A N5 C51 126.00(19) . . ?
C4 N5 C51 124.03(18) . . ?
N6 C5A N5 128.6(2) . . ?
N6 C5A C3A' 125.2(2) . . ?
N5 C5A C3A' 106.13(19) . . ?
C5A N6 C6A 114.0(2) . . ?
C7 C6A N6 116.1(2) . . ?
C7 C6A C10A 118.9(2) . . ?
N6 C6A C10A 125.1(2) . . ?
C8 C7 C6A 121.1(2) . . ?
C8 C7 H7 119.5 . . ?
C6A C7 H7 119.5 . . ?
C7 C8 C9 119.5(2) . . ?
C7 C8 H8 120.2 . . ?
C9 C8 H8 120.2 . . ?
C10 C9 C8 121.3(2) . . ?
C10 C9 H9 119.3 . . ?
C8 C9 H9 119.3 . . ?
C9 C10 C10A 119.6(2) . . ?
C9 C10 H10 120.2 . . ?
C10A C10 H10 120.2 . . ?
C10 C10A C6A 119.6(2) . . ?
C10 C10A N10B 123.1(2) . . ?
C6A C10A N10B 117.3(2) . . ?
C3A' N10B C10A 116.75(19) . . ?
C3A' N10B C1 117.02(18) . . ?
C10A N10B C1 126.22(18) . . ?
N10B C3A' C3A 127.7(2) . . ?
N10B C3A' C5A 121.4(2) . . ?
C3A C3A' C5A 110.8(2) . . ?
C1 N11 H11 115.0(19) . . ?
N22 C21 C2 176.1(2) . . ?
C32 C31 C36 119.7(2) . . ?
C32 C31 C3 118.6(2) . . ?
C36 C31 C3 121.6(2) . . ?
C33 C32 C31 120.1(2) . . ?
C33 C32 H32 120.0 . . ?
C31 C32 H32 120.0 . . ?
C34 C33 C32 120.1(2) . . ?
C34 C33 H33 120.0 . . ?
C32 C33 H33 120.0 . . ?
C33 C34 C35 120.3(2) . . ?
C33 C34 H34 119.8 . . ?
C35 C34 H34 119.8 . . ?
C34 C35 C36 120.4(2) . . ?
C34 C35 H35 119.8 . . ?
C36 C35 H35 119.8 . . ?
C35 C36 C31 119.4(2) . . ?
C35 C36 H36 120.3 . . ?
C31 C36 H36 120.3 . . ?
C52 C51 C56 120.4(2) . . ?
C52 C51 N5 120.1(2) . . ?
C56 C51 N5 119.6(2) . . ?
C53 C52 C51 119.3(2) . . ?
C53 C52 H52 120.3 . . ?
C51 C52 H52 120.3 . . ?
C52 C53 C54 120.7(2) . . ?
C52 C53 H53 119.6 . . ?
C54 C53 H53 119.6 . . ?
C55 C54 C53 119.3(2) . . ?
C55 C54 H54 120.3 . . ?
C53 C54 H54 120.3 . . ?
C56 C55 C54 120.5(2) . . ?
C56 C55 H55 119.7 . . ?
C54 C55 H55 119.7 . . ?
C55 C56 C51 119.7(2) . . ?
C55 C56 H56 120.1 . . ?
C51 C56 H56 120.1 . . ?
 
loop_
 _geom_torsion_atom_site_label_1
 _geom_torsion_atom_site_label_2
 _geom_torsion_atom_site_label_3
 _geom_torsion_atom_site_label_4
 _geom_torsion
 _geom_torsion_site_symmetry_1
 _geom_torsion_site_symmetry_2
 _geom_torsion_site_symmetry_3
 _geom_torsion_site_symmetry_4
 _geom_torsion_publ_flag
N11 C1 C2 C3 171.9(3) . . . . ?
N10B C1 C2 C3 -7.5(4) . . . . ?
N11 C1 C2 C21 -9.0(4) . . . . ?
N10B C1 C2 C21 171.5(2) . . . . ?
C21 C2 C3 C3A -177.9(2) . . . . ?
C1 C2 C3 C3A 1.0(4) . . . . ?
C21 C2 C3 C31 -2.0(4) . . . . ?
C1 C2 C3 C31 177.0(2) . . . . ?
C2 C3 C3A C3A' 3.9(3) . . . . ?
C31 C3 C3A C3A' -172.0(2) . . . . ?
C2 C3 C3A C4 -173.3(2) . . . . ?
C31 C3 C3A C4 10.8(4) . . . . ?
C3A' C3A C4 O4 179.8(3) . . . . ?
C3 C3A C4 O4 -2.7(5) . . . . ?
C3A' C3A C4 N5 0.3(3) . . . . ?
C3 C3A C4 N5 177.8(3) . . . . ?
O4 C4 N5 C5A -177.6(2) . . . . ?
C3A C4 N5 C5A 1.9(3) . . . . ?
O4 C4 N5 C51 4.9(4) . . . . ?
C3A C4 N5 C51 -175.6(2) . . . . ?
C4 N5 C5A N6 177.7(2) . . . . ?
C51 N5 C5A N6 -4.8(4) . . . . ?
C4 N5 C5A C3A' -3.3(3) . . . . ?
C51 N5 C5A C3A' 174.2(2) . . . . ?
N5 C5A N6 C6A 178.7(2) . . . . ?
C3A' C5A N6 C6A -0.1(4) . . . . ?
C5A N6 C6A C7 177.7(2) . . . . ?
C5A N6 C6A C10A -1.7(4) . . . . ?
N6 C6A C7 C8 -179.6(2) . . . . ?
C10A C6A C7 C8 -0.1(4) . . . . ?
C6A C7 C8 C9 1.1(4) . . . . ?
C7 C8 C9 C10 -0.6(4) . . . . ?
C8 C9 C10 C10A -0.8(4) . . . . ?
C9 C10 C10A C6A 1.8(4) . . . . ?
C9 C10 C10A N10B -179.9(2) . . . . ?
C7 C6A C10A C10 -1.3(4) . . . . ?
N6 C6A C10A C10 178.1(2) . . . . ?
C7 C6A C10A N10B -179.7(2) . . . . ?
N6 C6A C10A N10B -0.3(4) . . . . ?
C10 C10A N10B C3A' -174.2(2) . . . . ?
C6A C10A N10B C3A' 4.1(3) . . . . ?
C10 C10A N10B C1 6.7(4) . . . . ?
C6A C10A N10B C1 -174.9(2) . . . . ?
N11 C1 N10B C3A' -170.6(2) . . . . ?
C2 C1 N10B C3A' 8.9(3) . . . . ?
N11 C1 N10B C10A 8.5(4) . . . . ?
C2 C1 N10B C10A -172.0(2) . . . . ?
C10A N10B C3A' C3A 175.9(2) . . . . ?
C1 N10B C3A' C3A -4.9(4) . . . . ?
C10A N10B C3A' C5A -6.0(3) . . . . ?
C1 N10B C3A' C5A 173.1(2) . . . . ?
C3 C3A C3A' N10B -2.0(4) . . . . ?
C4 C3A C3A' N10B 175.9(2) . . . . ?
C3 C3A C3A' C5A 179.7(2) . . . . ?
C4 C3A C3A' C5A -2.4(3) . . . . ?
N6 C5A C3A' N10B 4.2(4) . . . . ?
N5 C5A C3A' N10B -174.8(2) . . . . ?
N6 C5A C3A' C3A -177.4(2) . . . . ?
N5 C5A C3A' C3A 3.6(3) . . . . ?
C3 C2 C21 N22 169(4) . . . . ?
C1 C2 C21 N22 -10(4) . . . . ?
C2 C3 C31 C32 -121.9(3) . . . . ?
C3A C3 C31 C32 53.7(3) . . . . ?
C2 C3 C31 C36 55.0(4) . . . . ?
C3A C3 C31 C36 -129.3(3) . . . . ?
C36 C31 C32 C33 -2.8(4) . . . . ?
C3 C31 C32 C33 174.2(2) . . . . ?
C31 C32 C33 C34 1.9(4) . . . . ?
C32 C33 C34 C35 0.4(4) . . . . ?
C33 C34 C35 C36 -1.9(4) . . . . ?
C34 C35 C36 C31 1.1(4) . . . . ?
C32 C31 C36 C35 1.2(4) . . . . ?
C3 C31 C36 C35 -175.7(2) . . . . ?
C5A N5 C51 C52 44.3(4) . . . . ?
C4 N5 C51 C52 -138.6(2) . . . . ?
C5A N5 C51 C56 -136.6(2) . . . . ?
C4 N5 C51 C56 40.5(3) . . . . ?
C56 C51 C52 C53 0.6(4) . . . . ?
N5 C51 C52 C53 179.7(2) . . . . ?
C51 C52 C53 C54 -0.4(4) . . . . ?
C52 C53 C54 C55 -0.2(4) . . . . ?
C53 C54 C55 C56 0.6(4) . . . . ?
C54 C55 C56 C51 -0.4(4) . . . . ?
C52 C51 C56 C55 -0.2(4) . . . . ?
N5 C51 C56 C55 -179.4(2) . . . . ?
 
loop_
 _geom_hbond_atom_site_label_D
 _geom_hbond_atom_site_label_H
 _geom_hbond_atom_site_label_A
 _geom_hbond_distance_DH
 _geom_hbond_distance_HA
 _geom_hbond_distance_DA
 _geom_hbond_angle_DHA
 _geom_hbond_site_symmetry_A
 _geom_hbond_publ_flag
C10 H10 N11  0.95 2.16 2.794(3) 123 . ?
N11 H11 CG7  0.90(3) 2.59(3) 3.128(3) 119(2) . ?
C56 H56 O4  0.95 2.55 2.950(3) 106 . ? 
 
_diffrn_measured_fraction_theta_max    0.998
_diffrn_reflns_theta_full              73.00
_diffrn_measured_fraction_theta_full   0.998
_refine_diff_density_max    0.425
_refine_diff_density_min   -0.405
_refine_diff_density_rms    0.091
