# Supplementary material for: π–π-Induced aggregation and single-crystal fluorescence anisotropy of 5,6,10b-tri­aza­acephenanthrylene
Source: IUCrJ. 2018 Apr 18;5(Pt 3):335–47. doi: 10.1107/S2052252518001987 (PMC5929379; doi:10.1107/S2052252518001987)
Supplement: Supplementary file 2 [file m-05-00335-3358_2a_RTsup2.hkl]

#
# h,k,l, Fc-squared, Fo-squared, sigma(Fo-squared), status flag
#

# PLAT230 Type_2 Hirshfeld Rigid-Bond Test (Acta Cryst (1976),A32,239-244

# The components of the anisotropic displacement parameters along chemical   
# bonds are assumed to be equal in magnitude. Large differences might
# indicate contamination of these parameters with other (unresolved) effects 
# such as (substitutional) disorder, model or data errors and/or 
# over-refinement. Atomic sites assigned the wrong scattering type (e.g. Ag  
# versus Br) should generate 'problem signals' with this test. Data sets 
# corrected for absorption effects with DELREF techniques (e.g. DIFABS, SHELXA,  
# XABS2) often show large DELU values for bonds involving the heaviest atom. 
# Note: The original 'Hirshfeld-test' was defined in absolute terms (see 
# F.L.Hirshfeld, Acta Cryst. (1976). A32, 239-244). The current test is with 
# reference to the associated standard uncertainty.  


data_shelx
_shelx_title ' exp_3817 in P-1'
_shelx_refln_list_code          4
_shelx_F_calc_maximum      180.64
_exptl_crystal_F_000       428.00
_reflns_d_resolution_high  0.8204

loop_
 _space_group_symop_operation_xyz
 'x, y, z'
 '-x, -y, -z'

_cell_length_a     9.3048
_cell_length_b     9.5725
_cell_length_c    12.0202
_cell_angle_alpha  82.616
_cell_angle_beta   67.249
_cell_angle_gamma  79.675

_shelx_F_squared_multiplier     1.000

loop_
 _refln_index_h
 _refln_index_k
 _refln_index_l
 _refln_F_squared_calc
 _refln_F_squared_meas
 _refln_F_squared_sigma
 _refln_observed_status
   1   0   0       1321.21       1407.01         6.44 o
   2   0   0        140.54        139.19         2.02 o
   3   0   0          7.52          9.55         0.57 o
   4   0   0         44.22         38.10         1.62 o
   5   0   0         50.27         56.89         2.52 o
   6   0   0        191.04        199.65         4.16 o
   7   0   0          6.97          8.47         1.50 o
   8   0   0         91.99         88.60         2.86 o
   9   0   0         15.56         13.30         1.66 o
  10   0   0          4.23          5.89         1.28 o
 -10   1   0          6.77          6.80         1.09 o
  -9   1   0          2.93          3.99         1.64 o
  -8   1   0          1.04          3.67         5.73 o
  -7   1   0         13.21         15.32         1.66 o
  -6   1   0         77.91         71.20         2.56 o
  -5   1   0         52.11         58.97         2.27 o
  -4   1   0        844.44        904.83         7.88 o
  -3   1   0         24.91         27.48         0.78 o
  -2   1   0        859.98        878.65         8.28 o
  -1   1   0       1482.82       1341.43         4.83 o
   0   1   0       1649.81       1398.39        28.71 o
   1   1   0       2946.11       2584.36         9.96 o
   2   1   0        340.49        444.79         6.06 o
   3   1   0        239.28        195.46         2.21 o
   4   1   0         12.82         14.34         1.03 o
   5   1   0        710.05        740.07         9.87 o
   6   1   0          2.31          2.44         1.37 o
   7   1   0         25.51         22.52         2.50 o
   8   1   0         24.89         27.17         2.07 o
   9   1   0         37.32         37.52         3.22 o
  10   1   0         14.43         17.00         1.68 o
  -9   2   0          0.46         -0.14         1.14 o
  -8   2   0          2.34          3.63         1.79 o
  -7   2   0        236.83        239.76         5.40 o
  -6   2   0          0.03         -0.71         1.47 o
  -5   2   0         17.64         18.06         1.45 o
  -4   2   0          7.35          9.44         1.09 o
  -3   2   0        580.39        584.94         3.92 o
  -2   2   0        271.33        272.16         2.78 o
  -1   2   0       1280.27       1357.12         7.80 o
   0   2   0        545.93        590.89         6.01 o
   1   2   0       2278.16       2265.43        12.51 o
   2   2   0        227.04        236.71         3.69 o
   3   2   0        700.54        626.56         4.95 o
   4   2   0        138.25        128.88         2.10 o
   5   2   0         36.17         38.58         1.73 o
   6   2   0         12.66         15.49         2.03 o
   7   2   0          0.41          0.11         1.53 o
   8   2   0         20.44         24.38         1.64 o
   9   2   0         19.88         17.50         1.88 o
  10   2   0          1.36          2.75         1.91 o
  -9   3   0          0.13         -0.55         1.45 o
  -8   3   0         10.93         11.95         1.82 o
  -7   3   0        106.03         94.34         2.61 o
  -6   3   0        196.53        193.76         4.42 o
  -5   3   0          5.84          2.46         1.21 o
  -4   3   0         22.44         19.91         1.41 o
  -3   3   0       1286.01       1405.39         8.54 o
  -2   3   0        208.31        197.37         2.29 o
  -1   3   0         77.58         80.22         1.18 o
   0   3   0        181.13        169.64         1.52 o
   1   3   0       1178.29       1166.85         7.72 o
   2   3   0         47.65         43.93         0.98 o
   3   3   0         48.11         44.25         1.13 o
   4   3   0          9.81          7.80         0.94 o
   5   3   0          0.00         -0.04         0.82 o
   6   3   0        117.64        119.61         3.70 o
   7   3   0          0.00         -1.17         1.17 o
   8   3   0         54.61         50.10         3.94 o
   9   3   0         53.60         53.57         3.66 o
  10   3   0          0.49          1.11         1.18 o
  -9   4   0          0.00          1.37         1.29 o
  -8   4   0          3.36          3.15         1.60 o
  -7   4   0         61.50         56.90         3.02 o
  -6   4   0         77.62         75.27         2.73 o
  -5   4   0        214.33        216.51         4.47 o
  -4   4   0         91.65         85.29         2.44 o
  -3   4   0         96.35        104.81         2.18 o
  -2   4   0          1.55          0.85         0.54 o
  -1   4   0        376.62        415.28         4.58 o
   0   4   0        471.92        446.23         3.92 o
   1   4   0         14.49         13.64         0.63 o
   2   4   0        449.82        430.93         3.91 o
   3   4   0         45.58         56.10         1.63 o
   4   4   0         20.98         19.17         1.17 o
   5   4   0         21.27         24.61         1.39 o
   6   4   0          0.33          1.33         0.91 o
   7   4   0          2.02          0.83         1.22 o
   8   4   0          0.19         -0.69         1.49 o
   9   4   0          4.88          4.28         1.83 o
  10   4   0         23.13         21.02         1.84 o
  -8   5   0          1.19          0.21         1.72 o
  -7   5   0         29.25         20.91         2.06 o
  -6   5   0          0.35         -0.01         1.57 o
  -5   5   0          4.96          6.45         2.35 o
  -4   5   0         18.87         19.72         1.81 o
  -3   5   0          4.81          5.96         1.13 o
  -2   5   0         24.85         21.51         1.59 o
  -1   5   0          0.21          0.07         0.81 o
   0   5   0         61.75         63.93         1.84 o
   1   5   0        117.40        122.28         2.36 o
   2   5   0        110.92        106.89         2.15 o
   3   5   0         26.84         24.73         1.46 o
   4   5   0         10.20          9.78         1.18 o
   5   5   0          2.53          3.97         1.05 o
   6   5   0        212.23        208.45         4.37 o
   7   5   0          0.87         -1.20         1.20 o
   8   5   0          9.20         12.38         2.95 o
   9   5   0          0.36         -2.17         2.17 o
  -8   6   0         20.11         20.37         1.59 o
  -7   6   0          0.23         -0.68         1.19 o
  -6   6   0         30.37         29.48         2.46 o
  -5   6   0         10.73         12.45         1.33 o
  -4   6   0          1.10          2.91         1.68 o
  -3   6   0         15.54         16.37         1.82 o
  -2   6   0         19.08         17.62         2.23 o
  -1   6   0         30.97         27.74         2.40 o
   0   6   0        156.11        164.51         3.43 o
   1   6   0        191.46        218.20         3.33 o
   2   6   0        535.69        569.94         7.11 o
   3   6   0         61.31         57.78         2.12 o
   4   6   0         23.61         25.21         1.85 o
   5   6   0         19.72         20.28         2.29 o
   6   6   0         87.95         86.74         3.47 o
   7   6   0         95.33         91.10         5.76 o
   8   6   0          0.51          0.22         1.52 o
   9   6   0          0.92          1.71         1.29 o
  -7   7   0          0.67          2.38         1.24 o
  -6   7   0          0.01          0.41         1.17 o
  -5   7   0          5.32          7.16         1.56 o
  -4   7   0         39.15         43.20         2.19 o
  -3   7   0        514.49        508.82        11.83 o
  -2   7   0        364.00        326.80        26.19 o
  -1   7   0         35.54         30.70         4.31 o
   0   7   0         20.69         21.80         3.60 o
   1   7   0        259.92        249.15         4.18 o
   2   7   0         82.95         75.93         2.50 o
   3   7   0         45.82         46.64         2.30 o
   4   7   0         65.42         66.26         3.12 o
   5   7   0         11.13         11.69         1.72 o
   6   7   0         18.41         15.62         1.74 o
   7   7   0          0.00          0.06         1.05 o
   8   7   0          5.50          3.59         1.78 o
   9   7   0          2.68         -0.80         0.80 o
  -6   8   0          5.34          7.15         1.44 o
  -5   8   0         10.92          6.20         1.91 o
  -4   8   0          0.07          0.69         1.75 o
  -3   8   0          0.01          0.29         1.73 o
  -2   8   0         79.90         82.42         3.29 o
  -1   8   0         19.24         13.91         4.40 o
   0   8   0        108.68         84.95         5.99 o
   1   8   0          6.28          2.13         1.63 o
   2   8   0          1.32         -0.52         0.87 o
   3   8   0         25.52         22.74         1.86 o
   4   8   0        114.71        115.49         3.22 o
   5   8   0          0.23         -1.32         1.62 o
   6   8   0          5.75          5.74         1.92 o
   7   8   0          0.71         -0.71         1.26 o
   8   8   0          1.06          0.53         0.74 o
  -5   9   0          6.26          7.21         1.93 o
  -4   9   0          0.13         -1.02         1.51 o
  -3   9   0          5.39          7.18         1.91 o
  -2   9   0          6.94          6.09         1.92 o
  -1   9   0        135.70        140.63         9.14 o
   0   9   0         22.90         22.16         2.36 o
   1   9   0         12.65         13.75         1.82 o
   2   9   0         21.77         26.46         2.05 o
   3   9   0          5.65          5.41         1.49 o
   4   9   0         10.89          9.78         2.04 o
   5   9   0          0.01         -1.02         1.59 o
   6   9   0          2.47          3.11         1.35 o
   7   9   0          1.51          3.10         1.25 o
  -3  10   0         24.47         26.52         2.42 o
  -2  10   0          6.99         13.01         4.11 o
  -1  10   0         19.89         22.58         3.44 o
   0  10   0          3.40          2.32         1.84 o
   1  10   0          2.78         -0.12         1.96 o
   2  10   0         28.20         30.41         4.86 o
   3  10   0         11.66         14.06         1.97 o
   4  10   0          9.60         13.51         1.88 o
   5  10   0          4.31          1.68         1.94 o
   6  10   0         54.49         60.06         3.98 o
  -1  11   0          3.80         10.56         3.46 o
   0  11   0          1.46         10.78         3.65 o
   1  11   0          0.20          3.46         1.85 o
   2  11   0         12.86         16.69         2.02 o
   3  11   0          1.78         -0.60         1.90 o
   4  11   0          4.55          3.37         1.48 o
  -3 -11   1          0.42          0.55         1.05 o
  -2 -11   1         11.90         10.22         1.36 o
  -1 -11   1          4.08          1.84         2.33 o
   0 -11   1          1.73          5.35         1.75 o
   1 -11   1          2.33          6.67         2.71 o
  -5 -10   1         21.58         21.63         1.74 o
  -4 -10   1          3.08          2.57         1.33 o
  -3 -10   1         31.82         37.74         2.75 o
  -2 -10   1          1.68          1.72         1.55 o
  -1 -10   1         56.95         64.89         3.04 o
   0 -10   1         39.66         39.68         2.48 o
   1 -10   1          0.21          0.21         1.55 o
   2 -10   1          6.81          8.41         1.80 o
   3 -10   1         17.42         22.96         3.29 o
   4 -10   1          2.46          5.55         2.24 o
  -7  -9   1          4.98          4.00         1.48 o
  -6  -9   1         31.19         30.07         2.28 o
  -5  -9   1         18.19         19.65         2.26 o
  -4  -9   1          9.63          8.50         1.95 o
  -3  -9   1          3.89          3.12         2.01 o
  -2  -9   1          4.76          7.43         1.63 o
  -1  -9   1          4.93          5.83         1.55 o
   0  -9   1         42.20         41.68         2.38 o
   1  -9   1         12.15         12.84         1.72 o
   2  -9   1         58.46         74.01         3.27 o
   3  -9   1         30.04         36.86         3.84 o
   4  -9   1          5.99          5.58         1.69 o
   5  -9   1         26.84         27.32         2.51 o
  -8  -8   1          0.57          0.21         1.14 o
  -7  -8   1          0.02         -0.23         1.54 o
  -6  -8   1         41.79         46.83         4.08 o
  -5  -8   1          0.04          1.24         1.69 o
  -4  -8   1         34.71         38.43         2.89 o
  -3  -8   1         21.78         20.91         2.37 o
  -2  -8   1         45.77         41.71         2.92 o
  -1  -8   1          1.61          1.61         1.76 o
   1  -8   1         41.18         40.19         5.22 o
   2  -8   1         58.12         58.42         2.55 o
   3  -8   1         18.25         18.35         1.91 o
   4  -8   1         45.18         47.80         2.53 o
   5  -8   1          0.74          4.07         1.54 o
   6  -8   1          0.23          2.28         1.50 o
  -8  -7   1          0.06         -0.71         1.10 o
  -7  -7   1          0.01         -1.07         1.07 o
  -6  -7   1         13.21         14.63         2.03 o
  -5  -7   1         11.21         13.93         1.76 o
  -4  -7   1        105.06        110.21         3.82 o
  -3  -7   1         13.21         11.00         1.42 o
  -2  -7   1        130.11        130.97         3.74 o
  -1  -7   1         76.95         72.25         2.59 o
   0  -7   1          8.78          8.30         1.90 o
   1  -7   1          0.21         -1.07         2.39 o
   2  -7   1        235.09        194.56        16.66 o
   3  -7   1        719.92        590.75        52.02 o
   4  -7   1          2.04          2.82         1.24 o
   5  -7   1          0.94          1.39         1.28 o
   6  -7   1         11.79         13.35         1.79 o
   7  -7   1          0.47         -1.49         1.49 o
  -9  -6   1          0.31          1.29         1.20 o
  -8  -6   1          0.22         -1.06         1.83 o
  -7  -6   1         17.66         18.74         2.10 o
  -6  -6   1         59.69         63.37         3.38 o
  -5  -6   1         20.70         20.57         2.19 o
  -4  -6   1          4.91          4.96         1.38 o
  -3  -6   1          3.88          4.71         1.22 o
  -2  -6   1        197.47        200.71         3.81 o
  -1  -6   1        142.04        153.22         3.61 o
   0  -6   1          0.01          0.84         1.44 o
   1  -6   1        911.69        900.85        18.08 o
   2  -6   1          9.83          9.47         1.78 o
   3  -6   1         11.58         11.79         2.00 o
   4  -6   1          1.24          1.97         1.82 o
   5  -6   1          6.99          4.02         1.75 o
   6  -6   1          1.74         -0.44         1.37 o
   7  -6   1          0.58         -0.43         0.96 o
   8  -6   1         17.20         20.70         1.70 o
  -9  -5   1          7.05          8.80         1.71 o
  -8  -5   1          1.52         -1.76         2.14 o
  -7  -5   1         15.96         18.78         3.40 o
  -6  -5   1          0.23         -0.87         1.39 o
  -5  -5   1          0.03          0.18         1.00 o
  -4  -5   1         12.83         10.38         1.23 o
  -3  -5   1         24.52         24.81         1.27 o
  -2  -5   1         55.25         56.10         1.48 o
  -1  -5   1        304.69        290.98         3.18 o
   0  -5   1         45.34         44.36         1.88 o
   1  -5   1         13.25         10.94         2.13 o
   2  -5   1        149.10        161.09         3.44 o
   3  -5   1          2.14          1.49         0.96 o
   4  -5   1        419.30        411.19         5.20 o
   5  -5   1         67.50         68.00         3.75 o
   6  -5   1        124.38        121.64         3.12 o
   7  -5   1         10.10          8.50         1.69 o
   8  -5   1          7.29          7.72         2.09 o
  -9  -4   1          0.19         -0.70         1.42 o
  -8  -4   1          0.36          1.24         1.54 o
  -7  -4   1         23.37         25.40         1.84 o
  -6  -4   1          3.08          0.64         1.25 o
  -5  -4   1         28.97         31.20         1.66 o
  -4  -4   1        355.78        384.35         4.55 o
  -3  -4   1        484.79        490.61         4.29 o
  -2  -4   1        602.28        574.91         5.87 o
  -1  -4   1          1.43          0.69         0.42 o
   0  -4   1       1144.90       1205.26         9.76 o
   1  -4   1        430.46        450.51         9.16 o
   2  -4   1         11.88         12.49         0.96 o
   3  -4   1        128.36        126.18         2.34 o
   4  -4   1         46.56         41.76         1.73 o
   5  -4   1          5.25          4.22         1.12 o
   6  -4   1         28.77         28.49         2.28 o
   7  -4   1          0.75         -0.14         1.48 o
   8  -4   1          0.03         -0.25         1.58 o
   9  -4   1          1.71          1.78         1.13 o
 -10  -3   1          3.09          2.63         1.07 o
  -9  -3   1        224.41        250.95         6.87 o
  -8  -3   1         57.71         61.61         4.55 o
  -7  -3   1         20.01         17.45         2.41 o
  -6  -3   1          0.03         -0.21         1.47 o
  -5  -3   1         63.32         60.47         2.48 o
  -4  -3   1        845.44        904.29         7.08 o
  -3  -3   1        785.75        796.47         6.90 o
  -2  -3   1       1152.65       1151.65         4.57 o
  -1  -3   1       1224.74       1245.96         6.11 o
   0  -3   1         49.47         48.37         0.86 o
   1  -3   1         14.77         12.66         0.59 o
   2  -3   1         21.86         24.54         0.98 o
   3  -3   1         80.52         82.19         1.73 o
   4  -3   1        456.68        535.91         5.29 o
   5  -3   1        131.27        144.26         3.41 o
   6  -3   1          1.88          4.31         1.13 o
   7  -3   1         52.57         55.72         2.48 o
   8  -3   1          0.62          0.16         2.11 o
   9  -3   1          0.13         -1.26         1.46 o
 -10  -2   1          1.38          0.74         0.86 o
  -9  -2   1          2.40          1.45         1.68 o
  -8  -2   1        192.74        211.87         7.18 o
  -7  -2   1         17.08         15.11         2.25 o
  -6  -2   1        105.14        114.18         4.30 o
  -5  -2   1        114.08        125.73         3.44 o
  -4  -2   1         84.18         91.98         2.07 o
  -3  -2   1         76.96         78.49         1.58 o
  -2  -2   1        612.82        640.25         5.41 o
  -1  -2   1        938.75        914.50         4.83 o
   0  -2   1       3051.95       2883.24         9.80 o
   1  -2   1        355.04        356.73         5.60 o
   2  -2   1         89.15        102.36         1.50 o
   3  -2   1        166.45        174.27         1.93 o
   4  -2   1        633.26        674.90         8.68 o
   5  -2   1         10.17          6.89         1.17 o
   6  -2   1         12.63         11.65         1.60 o
   7  -2   1         56.40         56.48         2.86 o
   8  -2   1        168.58        183.70         5.49 o
   9  -2   1         17.58         17.24         2.36 o
  10  -2   1          5.37          5.77         1.28 o
 -10  -1   1          9.99         10.67         1.08 o
  -9  -1   1         82.32         84.41         4.23 o
  -8  -1   1         48.04         54.34         5.47 o
  -7  -1   1         31.25         30.28         2.67 o
  -6  -1   1          1.51          0.74         1.36 o
  -5  -1   1          1.56          4.87         1.39 o
  -4  -1   1          7.69          6.38         1.26 o
  -3  -1   1        201.09        172.04         2.01 o
  -2  -1   1         65.94         39.60         1.38 o
  -1  -1   1        372.66        351.15         3.63 o
   0  -1   1        258.19        252.53         2.36 o
   1  -1   1        447.04        353.39         9.39 o
   2  -1   1         91.63         90.08         2.65 o
   3  -1   1          3.35          2.77         0.28 o
   4  -1   1        480.36        550.10         4.76 o
   5  -1   1        167.59        200.12         3.16 o
   6  -1   1        167.81        159.76         3.88 o
   7  -1   1          8.01          7.95         1.45 o
   8  -1   1         41.75         41.31         2.10 o
   9  -1   1        161.58        169.35         6.22 o
  10  -1   1          0.78         -0.37         1.02 o
 -10   0   1          0.04         -0.80         1.08 o
  -9   0   1         11.49         12.01         1.22 o
  -8   0   1        184.51        199.00         4.83 o
  -7   0   1        191.33        202.84         4.83 o
  -6   0   1         22.27         18.23         2.10 o
  -5   0   1        118.96        129.00         3.63 o
  -4   0   1         97.59         79.00         2.59 o
  -3   0   1       1170.45       1156.53        12.07 o
  -2   0   1         16.68         12.21         0.89 o
  -1   0   1        536.59        583.90         5.33 o
   0   0   1       2117.45       2240.33         7.22 o
   1   0   1       4076.09       4009.44        11.09 o
   2   0   1         14.16          5.70         0.48 o
   3   0   1        537.75        534.01         3.06 o
   4   0   1        457.36        464.51         4.60 o
   5   0   1        230.53        245.93         3.99 o
   6   0   1         10.43          5.61         1.27 o
   7   0   1          9.08          5.61         1.41 o
   8   0   1        298.53        304.13         7.89 o
   9   0   1          2.05          4.43         1.78 o
  10   0   1          0.02          0.98         1.48 o
  -9   1   1          7.91          6.54         1.10 o
  -8   1   1         14.21         16.94         2.11 o
  -7   1   1         94.79         97.36         3.83 o
  -6   1   1          0.67          0.29         1.06 o
  -5   1   1          1.39          1.08         1.03 o
  -4   1   1        293.42        329.03         4.33 o
  -3   1   1        394.69        379.24         4.66 o
  -2   1   1        707.64        656.31        12.71 o
  -1   1   1       3913.60       3712.94        15.90 o
   0   1   1         66.30         56.93         1.47 o
   1   1   1          0.04          1.80         0.58 o
   2   1   1       2366.38       2425.03         9.43 o
   3   1   1        316.10        376.12         4.90 o
   4   1   1        591.70        556.82         8.00 o
   5   1   1         26.02         18.68         1.45 o
   6   1   1        594.51        621.58         7.18 o
   7   1   1         83.72         82.52         3.93 o
   8   1   1         29.24         29.31         1.89 o
   9   1   1          7.83          7.44         1.79 o
  10   1   1          1.33         -0.02         1.60 o
  -9   2   1          0.54          0.34         0.74 o
  -8   2   1          9.19         10.11         1.61 o
  -7   2   1        127.55        142.12         3.61 o
  -6   2   1        203.04        222.26         4.53 o
  -5   2   1          3.19          4.16         1.12 o
  -4   2   1         97.88        103.84         2.54 o
  -3   2   1        348.77        396.72         5.85 o
  -2   2   1        505.95        482.02         4.63 o
  -1   2   1         26.47         28.10         1.28 o
   0   2   1        771.22        767.69        11.32 o
   1   2   1         51.60         25.71         1.58 o
   2   2   1       9328.10       9801.69        38.75 o
   3   2   1         74.61         78.71         1.27 o
   4   2   1         65.53         65.54         1.67 o
   5   2   1         33.26         29.48         1.59 o
   6   2   1         10.91          9.30         1.59 o
   7   2   1         35.81         43.60         2.60 o
   8   2   1          0.08          0.72         0.90 o
   9   2   1         25.32         27.40         2.29 o
  10   2   1         56.74         53.48         4.32 o
  -9   3   1         10.12          8.03         1.21 o
  -8   3   1         23.42         19.02         2.14 o
  -7   3   1        257.90        257.62         6.96 o
  -6   3   1        108.86        101.79         3.36 o
  -5   3   1         38.64         37.02         1.90 o
  -4   3   1          0.63         -0.08         0.92 o
  -3   3   1        140.51        165.16         2.77 o
  -2   3   1       2452.37       2640.11        17.30 o
  -1   3   1        659.26        606.82         5.40 o
   0   3   1        505.16        472.82         3.50 o
   1   3   1        348.15        360.47         2.62 o
   2   3   1         98.36         96.46         1.30 o
   3   3   1       1160.40       1136.96         5.31 o
   4   3   1         10.58         10.79         0.89 o
   5   3   1         82.94         84.17         2.18 o
   6   3   1        103.88        115.53         3.12 o
   7   3   1          5.53          4.28         1.46 o
   8   3   1          1.77          1.59         0.84 o
   9   3   1         24.92         31.28         2.41 o
  10   3   1         22.50         24.61         1.76 o
  -8   4   1          0.33          0.13         1.12 o
  -7   4   1         19.19         13.67         1.72 o
  -6   4   1         95.00         83.57         2.50 o
  -5   4   1         26.47         26.75         1.79 o
  -4   4   1          1.27          0.64         1.01 o
  -3   4   1        174.32        197.54         3.69 o
  -2   4   1        114.65        118.02         2.12 o
  -1   4   1        168.46        179.37         2.66 o
   0   4   1        397.08        401.59         3.04 o
   1   4   1        109.37        110.98         1.53 o
   2   4   1          0.88          0.03         0.50 o
   3   4   1        182.67        184.04         2.20 o
   4   4   1          7.64          9.08         0.89 o
   5   4   1        114.90        126.39         3.04 o
   6   4   1          0.10          0.65         1.12 o
   7   4   1          5.15          5.98         1.46 o
   8   4   1         10.81         12.90         1.34 o
   9   4   1          3.17          0.19         1.17 o
  10   4   1         42.56         43.09         2.68 o
  -8   5   1          0.02         -1.24         1.24 o
  -7   5   1          2.05          4.67         1.24 o
  -6   5   1         19.84         20.07         2.58 o
  -5   5   1         33.20         33.75         2.38 o
  -4   5   1          1.05          1.29         0.94 o
  -3   5   1         90.91         82.98         2.62 o
  -2   5   1        396.70        443.63         5.22 o
  -1   5   1        127.85        139.31         2.88 o
   0   5   1         21.47         19.56         1.09 o
   1   5   1        174.72        170.43         2.95 o
   2   5   1         63.69         59.66         1.58 o
   3   5   1         34.19         37.44         1.34 o
   4   5   1          6.72          6.91         1.05 o
   5   5   1          2.78          2.33         1.01 o
   6   5   1        262.90        265.66         4.92 o
   7   5   1          5.68          5.69         1.32 o
   8   5   1          2.36          1.33         1.38 o
   9   5   1          5.05          0.68         2.13 o
  10   5   1         25.78         24.79         2.18 o
  -7   6   1          2.01          4.16         1.34 o
  -6   6   1          1.17          2.73         1.52 o
  -5   6   1          1.02          0.82         1.20 o
  -4   6   1         20.71         15.44         2.10 o
  -3   6   1          5.19          0.85         2.57 o
  -2   6   1         25.07         28.32         1.98 o
  -1   6   1        289.38        293.42         4.61 o
   0   6   1          7.38          7.59         1.06 o
   1   6   1         11.66         11.24         1.09 o
   2   6   1        475.40        477.72         4.79 o
   3   6   1         45.89         48.38         1.68 o
   4   6   1         15.30         12.95         1.30 o
   5   6   1          2.85          1.74         1.25 o
   6   6   1         30.32         33.59         2.13 o
   7   6   1          5.69          4.52         0.91 o
   8   6   1          4.88          7.61         1.74 o
   9   6   1          5.46          2.98         1.41 o
  -7   7   1          2.68          3.63         1.24 o
  -6   7   1         21.45         22.38         2.20 o
  -5   7   1          0.35         -0.48         1.31 o
  -4   7   1         39.88         42.35         2.46 o
  -3   7   1        155.49        141.98         4.77 o
  -2   7   1        140.80        136.67         5.30 o
  -1   7   1          0.32          0.40         1.24 o
   0   7   1        181.23        177.19         4.72 o
   1   7   1          4.41          3.41         0.99 o
   2   7   1        151.43        157.70         3.16 o
   3   7   1          0.26          0.97         0.89 o
   4   7   1          9.50         10.18         1.39 o
   5   7   1         10.54          8.71         1.43 o
   6   7   1          3.09          2.94         0.95 o
   7   7   1          0.04         -1.10         1.10 o
   8   7   1          1.26         -1.03         1.83 o
   9   7   1          7.92          6.81         1.07 o
  -6   8   1         40.07         45.58         2.34 o
  -5   8   1          2.60          0.02         1.67 o
  -4   8   1         21.46         21.84         2.60 o
  -3   8   1         16.75         20.40         2.41 o
  -2   8   1         52.15         46.48         2.46 o
  -1   8   1         50.23         52.61         6.28 o
   0   8   1          9.37          8.41         3.73 o
   1   8   1         88.17         79.02         3.92 o
   2   8   1          0.29          2.02         1.37 o
   3   8   1         96.45         96.50         3.22 o
   4   8   1         54.73         56.02         2.62 o
   5   8   1          3.61          1.33         1.38 o
   6   8   1          2.66          3.57         1.71 o
   7   8   1          0.18         -0.79         1.08 o
   8   8   1          1.93          2.48         0.91 o
  -5   9   1          0.91          2.86         1.20 o
  -4   9   1          0.03          0.15         1.49 o
  -3   9   1         30.08         28.73         2.87 o
  -2   9   1          6.44          6.98         2.08 o
  -1   9   1        411.38        438.12         7.65 o
   0   9   1        163.39        176.30         5.66 o
   1   9   1          8.77          9.19         1.35 o
   2   9   1          1.55          2.46         1.23 o
   3   9   1          0.71          0.73         1.62 o
   4   9   1         10.34          9.54         8.57 o
   5   9   1          0.47          1.56         1.48 o
   6   9   1         10.46         10.85         1.92 o
   7   9   1          2.53          1.62         1.24 o
   8   9   1          2.88          0.18         1.53 o
  -3  10   1          0.22          2.59         1.67 o
  -2  10   1         10.91         13.20         2.50 o
  -1  10   1         52.27         57.59         6.59 o
   0  10   1         17.31         23.72         5.04 o
   1  10   1          2.17         -1.15         2.41 o
   2  10   1         14.95         17.98         2.39 o
   3  10   1          5.64          9.87         2.57 o
   4  10   1         20.44         28.68         6.17 o
   5  10   1          6.62          8.88         2.30 o
   6  10   1          0.00          1.12         1.72 o
  -1  11   1          4.94          5.53         3.46 o
   0  11   1          2.45          7.20         3.84 o
   1  11   1          0.67         -0.28         1.82 o
   2  11   1          6.68          5.75         1.66 o
   3  11   1         12.38         16.05         4.63 o
   4  11   1          3.99          1.12         2.00 o
   5  11   1          0.77          0.78         1.16 o
  -3 -11   2          1.71          2.29         0.87 o
  -2 -11   2         15.41         11.71         1.68 o
  -1 -11   2          1.21          1.41         1.20 o
   0 -11   2          0.81          0.84         1.26 o
   1 -11   2          0.03          0.74         1.42 o
  -5 -10   2         57.84         63.63         2.32 o
  -4 -10   2          0.72          1.55         1.26 o
  -3 -10   2          1.64          2.05         2.40 o
  -2 -10   2          4.31          3.92         2.06 o
  -1 -10   2         10.86          9.50         2.06 o
   0 -10   2          0.00          1.91         1.47 o
   1 -10   2          0.49          3.34         1.56 o
   2 -10   2          3.42          6.08         1.35 o
   3 -10   2          2.28          8.72         2.31 o
  -6  -9   2          9.93         13.55         1.60 o
  -5  -9   2          4.53          3.33         1.86 o
  -4  -9   2          0.37         -0.70         1.72 o
  -3  -9   2         43.20         43.06         2.56 o
  -2  -9   2         32.96         32.83         2.32 o
  -1  -9   2         83.69         98.20         3.76 o
   0  -9   2         11.29         11.02         1.91 o
   1  -9   2          4.92          8.11         1.69 o
   2  -9   2          0.10          3.44         1.75 o
   3  -9   2          0.06          2.22         1.67 o
   4  -9   2          1.04          2.31         2.37 o
   5  -9   2          1.34          0.79         1.35 o
  -7  -8   2         21.63         26.10         2.43 o
  -6  -8   2         24.98         25.35         2.63 o
  -5  -8   2          1.47          3.56         4.07 o
  -4  -8   2         10.23         12.08         2.12 o
  -3  -8   2          4.71          5.06         1.02 o
  -2  -8   2          0.03          0.53         1.37 o
  -1  -8   2         18.59         11.70         2.42 o
   0  -8   2         17.33         14.61         3.18 o
   1  -8   2          1.96          4.40         2.77 o
   2  -8   2          5.19          3.65         0.95 o
   3  -8   2         66.66         67.82         2.78 o
   4  -8   2          1.22          1.39         1.47 o
   5  -8   2         15.59         18.39         1.76 o
   6  -8   2          0.15         -0.20         1.62 o
  -8  -7   2          0.15         -0.65         1.42 o
  -7  -7   2          1.50          1.68         1.67 o
  -6  -7   2         21.40         22.68         3.23 o
  -5  -7   2        116.39        126.22         5.35 o
  -4  -7   2          3.07          3.99         2.11 o
  -3  -7   2          0.50          0.38         1.67 o
  -2  -7   2          7.90          6.93         1.94 o
  -1  -7   2         16.46         15.77         2.13 o
   0  -7   2         78.24         71.68         5.86 o
   1  -7   2         32.45         27.07         4.23 o
   2  -7   2         55.38         58.75         6.04 o
   3  -7   2        521.61        501.05        15.65 o
   4  -7   2         55.91         48.51         1.93 o
   5  -7   2          4.11          4.30         1.66 o
   6  -7   2          0.13          2.82         1.55 o
   7  -7   2         26.17         37.69         2.33 o
  -8  -6   2         29.97         32.72         2.16 o
  -7  -6   2          6.14          4.48         1.30 o
  -6  -6   2          1.58          1.68         2.33 o
  -5  -6   2          3.83          4.00         1.29 o
  -4  -6   2          1.86         -0.53         1.16 o
  -3  -6   2        160.46        172.33         3.83 o
  -2  -6   2        175.40        171.66         4.85 o
  -1  -6   2         95.64         95.90         2.65 o
   0  -6   2          1.18          1.14         1.28 o
   1  -6   2          5.96          3.51         2.66 o
   2  -6   2          4.96          5.28         1.77 o
   3  -6   2        112.93        107.82         5.77 o
   4  -6   2        417.65        408.91         8.47 o
   5  -6   2         61.32         62.51         2.23 o
   6  -6   2          2.35          0.52         1.33 o
   7  -6   2          1.11          3.17         1.35 o
   8  -6   2          8.59          7.70         1.45 o
  -9  -5   2          4.58          4.11         1.26 o
  -8  -5   2         70.21         77.08         3.93 o
  -7  -5   2         21.40         24.24         2.93 o
  -6  -5   2         32.56         34.29         2.59 o
  -5  -5   2          5.47          5.20         1.40 o
  -4  -5   2          3.46          4.66         1.24 o
  -3  -5   2          5.53          5.83         1.10 o
  -2  -5   2         44.36         45.99         1.55 o
  -1  -5   2        121.40        119.66         2.25 o
   0  -5   2        800.33        828.61         9.32 o
   1  -5   2        156.57        146.66         4.77 o
   2  -5   2         72.78         68.50         5.08 o
   3  -5   2         84.73         74.26         2.63 o
   4  -5   2        131.95        121.81         3.51 o
   5  -5   2       1023.77       1028.77        13.69 o
   6  -5   2          4.63          4.87         1.21 o
   7  -5   2        100.39        101.50         3.73 o
   8  -5   2          0.63          0.20         1.18 o
   9  -5   2          6.09          9.35         1.58 o
  -9  -4   2          0.26          0.50         1.11 o
  -8  -4   2          3.44          4.44         1.80 o
  -7  -4   2          1.78          7.63         1.48 o
  -6  -4   2         44.96         35.61         2.37 o
  -5  -4   2         86.32         81.98         3.25 o
  -4  -4   2        383.30        413.88         5.37 o
  -3  -4   2        335.14        332.55         4.46 o
  -2  -4   2        398.69        410.28         3.47 o
  -1  -4   2        145.21        146.08         1.90 o
   0  -4   2       1723.55       1793.66        20.74 o
   1  -4   2        404.78        478.90         7.32 o
   2  -4   2        134.18        161.84         3.34 o
   3  -4   2         11.80          9.43         1.21 o
   4  -4   2         20.70         18.15         1.39 o
   5  -4   2         19.98         16.82         1.85 o
   6  -4   2        151.33        154.63         5.20 o
   7  -4   2          3.98          4.35         1.16 o
   8  -4   2         33.86         29.73         2.45 o
   9  -4   2          0.69          1.77         1.49 o
  -9  -3   2         53.00         47.16         4.29 o
  -8  -3   2        227.60        237.16        11.15 o
  -7  -3   2          8.06          4.40         1.09 o
  -6  -3   2          0.05         -0.70         1.67 o
  -5  -3   2         18.71         17.84         2.12 o
  -4  -3   2        344.07        342.97         5.22 o
  -3  -3   2         38.24         39.25         1.31 o
  -2  -3   2        248.52        252.62         2.45 o
  -1  -3   2       1831.37       1838.00        13.61 o
   0  -3   2        146.62        158.50         1.49 o
   1  -3   2        352.35        376.64         2.94 o
   2  -3   2         50.40         44.90         1.10 o
   3  -3   2         50.29         51.06         1.48 o
   4  -3   2         27.84         21.90         1.34 o
   5  -3   2         16.62         16.53         1.69 o
   6  -3   2        261.12        270.09         6.41 o
   7  -3   2         24.43         18.76         3.21 o
   8  -3   2          2.26          0.42         1.22 o
   9  -3   2         14.11         13.38         2.05 o
  10  -3   2          0.56         -0.01         0.83 o
  -9  -2   2          7.84          8.66         1.40 o
  -8  -2   2         74.80         80.85         4.60 o
  -7  -2   2          2.76          1.85         1.10 o
  -6  -2   2          1.04          1.54         1.52 o
  -5  -2   2         33.69         36.55         2.12 o
  -4  -2   2          3.82          4.87         1.17 o
  -3  -2   2         15.81         23.99         1.12 o
  -2  -2   2         30.64         39.90         1.08 o
  -1  -2   2       3959.80       4007.29        21.95 o
   0  -2   2       4602.89       4466.39        16.32 o
   1  -2   2         67.44         62.45         1.10 o
   2  -2   2        371.33        374.61         3.02 o
   3  -2   2        954.66        956.64         5.97 o
   4  -2   2         13.37          8.58         0.75 o
   5  -2   2         53.05         54.14         2.18 o
   6  -2   2        194.14        184.68         4.27 o
   7  -2   2         44.66         54.33         3.44 o
   8  -2   2         43.75         48.25         2.79 o
   9  -2   2         57.70         59.52         2.78 o
  10  -2   2          0.85          1.07         1.56 o
  -9  -1   2          2.36          1.70         1.03 o
  -8  -1   2         34.10         39.86         2.95 o
  -7  -1   2        178.21        180.37         4.03 o
  -6  -1   2        172.77        179.10         4.76 o
  -5  -1   2          4.19          3.90         1.40 o
  -4  -1   2        326.00        339.83         5.07 o
  -3  -1   2        577.44        611.11         5.94 o
  -2  -1   2        256.74        232.42         2.51 o
  -1  -1   2       2963.59       2965.59        19.96 o
   0  -1   2        519.98        472.03         3.76 o
   1  -1   2       1162.24       1173.83         3.61 o
   2  -1   2          3.98          4.49         0.72 o
   3  -1   2        127.37        114.12         1.71 o
   4  -1   2          2.43          2.70         0.57 o
   5  -1   2        558.43        604.55         5.60 o
   6  -1   2          4.95          4.14         1.08 o
   7  -1   2          0.50          0.46         0.98 o
   8  -1   2         81.86         83.49         2.82 o
   9  -1   2         18.64         21.86         2.23 o
  10  -1   2          4.45          5.14         1.30 o
  -9   0   2          1.08         -0.60         0.96 o
  -8   0   2          0.04          0.61         1.63 o
  -7   0   2          2.32          3.41         1.32 o
  -6   0   2         42.07         40.43         2.74 o
  -5   0   2          3.73          4.44         1.42 o
  -4   0   2        274.91        314.05         4.95 o
  -3   0   2          4.15          2.24         1.06 o
  -2   0   2         94.67        108.81         1.59 o
  -1   0   2       2504.11       2474.07        13.78 o
   0   0   2        447.79        409.77         6.05 o
   1   0   2       1692.95       1685.54         7.16 o
   2   0   2        845.68        803.01         6.34 o
   3   0   2        333.74        334.39         4.59 o
   4   0   2        512.02        502.68         3.76 o
   5   0   2        304.97        301.75         3.74 o
   6   0   2          0.55          0.66         1.13 o
   7   0   2        113.68        114.95         3.18 o
   8   0   2         47.00         44.56         2.88 o
   9   0   2          0.64          0.99         2.88 o
  10   0   2          0.05          1.06         1.59 o
  -9   1   2          0.00         -0.38         0.93 o
  -8   1   2          1.18          0.65         1.65 o
  -7   1   2        168.63        166.89         3.27 o
  -6   1   2         33.28         36.91         2.34 o
  -5   1   2          3.97          4.36         1.60 o
  -4   1   2         37.23         40.95         2.10 o
  -3   1   2       1647.78       1658.13        13.46 o
  -2   1   2         14.86          9.19         0.58 o
  -1   1   2        578.57        489.46         5.58 o
   0   1   2        313.99        327.06         2.88 o
   1   1   2       4383.11       4060.23        29.57 o
   2   1   2       5237.54       4844.37        23.00 o
   3   1   2       2226.46       2166.87        19.87 o
   4   1   2        114.01        121.59         1.63 o
   5   1   2         59.93         65.12         1.90 o
   6   1   2         46.42         56.77         2.58 o
   7   1   2          0.36         -0.26         1.17 o
   8   1   2          1.54          0.67         1.62 o
   9   1   2          5.84          6.80         2.50 o
  10   1   2          2.81          1.80         2.11 o
  -9   2   2          2.87          2.22         1.11 o
  -8   2   2         29.49         29.56         1.90 o
  -7   2   2         74.27         79.55         3.80 o
  -6   2   2         71.04         67.21         3.03 o
  -5   2   2         99.97         92.75         3.21 o
  -4   2   2         11.97          7.82         0.99 o
  -3   2   2        614.97        667.77         7.72 o
  -2   2   2          6.24          8.22         0.64 o
  -1   2   2          9.11         12.03         0.70 o
   0   2   2        691.25        554.27         6.39 o
   1   2   2       5630.63       5164.13        46.53 o
   2   2   2      32630.02      31511.14       219.70 o
   3   2   2       2251.23       2389.12         7.30 o
   4   2   2        189.57        175.62         3.80 o
   5   2   2         71.64         69.36         2.17 o
   6   2   2          0.53          0.59         1.03 o
   7   2   2         37.67         37.78         2.39 o
   8   2   2        209.92        213.54         6.19 o
   9   2   2          0.72          1.51         2.42 o
  10   2   2          7.54          8.26         1.30 o
  -8   3   2          2.19          3.80         1.52 o
  -7   3   2          0.35          1.11         1.37 o
  -6   3   2         42.60         34.39         2.54 o
  -5   3   2         29.67         26.51         1.87 o
  -4   3   2         83.05         78.94         2.36 o
  -3   3   2          8.12          9.70         0.98 o
  -2   3   2        978.94       1094.45         7.98 o
  -1   3   2        567.43        519.27         3.50 o
   0   3   2       3043.73       2885.14        12.65 o
   1   3   2         58.21         61.34         1.20 o
   2   3   2       2680.88       2640.98        14.15 o
   3   3   2        268.22        264.30         3.09 o
   4   3   2        130.73        129.04         2.59 o
   5   3   2         13.48         11.01         1.08 o
   6   3   2         24.02         23.02         1.54 o
   7   3   2         10.08          8.87         1.43 o
   8   3   2          0.68          1.17         2.06 o
   9   3   2          0.91          0.80         1.45 o
  10   3   2         15.05         16.84         1.71 o
  -8   4   2          0.09          0.29         1.11 o
  -7   4   2          6.63          0.99         1.66 o
  -6   4   2         27.38         29.25         1.66 o
  -5   4   2         10.27         12.66         1.79 o
  -4   4   2         44.03         35.35         1.85 o
  -3   4   2          1.99         -0.16         0.91 o
  -2   4   2         16.60         14.16         0.98 o
  -1   4   2         27.97         24.31         1.05 o
   0   4   2          2.00          0.77         0.56 o
   1   4   2        867.60        804.61         4.43 o
   2   4   2         57.01         60.68         1.30 o
   3   4   2         31.32         24.42         1.04 o
   4   4   2         58.42         61.80         1.85 o
   5   4   2        362.19        376.97         5.04 o
   6   4   2          1.39          0.72         1.28 o
   7   4   2         15.92         18.86         2.08 o
   8   4   2         11.32         13.90         1.14 o
   9   4   2          0.04          1.04         1.07 o
  10   4   2         32.82         37.69         2.24 o
  -8   5   2          0.66          0.56         1.05 o
  -7   5   2          9.21          8.70         1.29 o
  -6   5   2          5.56          5.79         1.67 o
  -5   5   2         28.77         20.43         1.54 o
  -4   5   2         88.84         83.81         3.04 o
  -3   5   2         69.63         67.39         2.82 o
  -2   5   2         37.94         35.81         1.73 o
  -1   5   2        244.69        252.03         3.90 o
   0   5   2         33.17         36.40         1.35 o
   1   5   2         66.40         60.31         1.38 o
   2   5   2         17.76         19.90         1.02 o
   3   5   2        115.19        109.44         2.29 o
   4   5   2         11.55         12.64         1.21 o
   5   5   2          1.20          1.10         0.94 o
   6   5   2         37.39         37.12         2.09 o
   7   5   2         20.81         20.40         1.95 o
   8   5   2         17.54         13.94         1.60 o
   9   5   2          0.02         -0.36         1.04 o
  10   5   2          6.58          7.63         1.44 o
  -7   6   2          2.23          2.28         1.15 o
  -6   6   2         13.44          9.37         1.55 o
  -5   6   2         94.07         83.24         3.61 o
  -4   6   2          4.06          5.72         1.83 o
  -3   6   2         20.85         20.69         2.91 o
  -2   6   2         54.66         53.75         2.60 o
  -1   6   2          4.04          4.66         1.14 o
   0   6   2         42.65         43.30         1.74 o
   1   6   2         13.27         15.27         1.35 o
   2   6   2        118.83        117.78         2.33 o
   3   6   2         32.84         36.07         1.48 o
   4   6   2        278.05        278.52         4.41 o
   5   6   2          3.14          2.34         1.11 o
   6   6   2          5.99          6.74         1.12 o
   7   6   2          1.05          0.48         0.92 o
   8   6   2          1.44          0.39         1.09 o
   9   6   2          0.21          0.29         1.09 o
  10   6   2          0.05         -0.13         0.87 o
  -6   7   2          4.12          4.17         1.93 o
  -5   7   2         16.58         15.18         2.31 o
  -4   7   2          6.72          2.17         1.73 o
  -3   7   2          0.03         -1.33         1.76 o
  -2   7   2         15.05         12.56         1.59 o
  -1   7   2          0.39          0.68         1.15 o
   0   7   2         59.75         53.46         2.57 o
   1   7   2          5.64          4.94         1.07 o
   2   7   2         20.74         20.21         1.30 o
   3   7   2          1.74          2.89         0.84 o
   4   7   2          0.29          1.25         0.85 o
   5   7   2         25.50         21.33         1.66 o
   6   7   2          0.09         -0.89         0.89 o
   7   7   2          7.34          9.08         1.25 o
   8   7   2         55.56         47.83         2.77 o
   9   7   2          2.06          1.82         0.84 o
  -5   8   2          0.88          3.80         1.53 o
  -4   8   2         19.50         19.73         2.50 o
  -3   8   2          3.87          6.09         2.17 o
  -2   8   2          0.40         -0.61         1.53 o
  -1   8   2          2.38          6.03         2.20 o
   0   8   2         26.40         24.84         3.45 o
   1   8   2          0.42         -0.09         1.31 o
   2   8   2         50.27         49.69         2.31 o
   3   8   2         25.53         24.16         1.92 o
   4   8   2        131.35        117.09         4.13 o
   5   8   2          1.40         -0.90         0.94 o
   6   8   2         17.09         14.94         2.02 o
   7   8   2          5.96          6.30         1.25 o
   8   8   2         36.06         35.03         2.03 o
   9   8   2          4.89          4.09         0.79 o
  -4   9   2          4.79          5.74         1.69 o
  -3   9   2          8.26          8.68         2.97 o
  -2   9   2          0.01         -2.03         2.03 o
  -1   9   2        235.47        252.29         7.03 o
   0   9   2        242.30        271.12         5.97 o
   1   9   2          4.19          4.33         1.52 o
   2   9   2         23.80         25.16         2.86 o
   3   9   2          4.41          4.40         1.80 o
   4   9   2         40.49         53.03         4.21 o
   5   9   2         60.50         74.68         4.51 o
   6   9   2          5.60          7.41         2.18 o
   7   9   2          0.35         -0.52         2.09 o
   8   9   2          0.02         -1.05         1.95 o
  -3  10   2          2.72          5.47         1.81 o
  -2  10   2          1.43          5.85         2.53 o
  -1  10   2          1.63          3.60         2.16 o
   0  10   2         36.47         43.26         3.87 o
   1  10   2          5.69          5.85         2.77 o
   2  10   2          3.58          2.08         1.75 o
   3  10   2         16.64         25.63         3.05 o
   4  10   2          2.65          4.84         2.11 o
   5  10   2         10.33         12.76         3.98 o
   6  10   2          0.98         -0.30         1.73 o
   7  10   2          0.41         -0.44         1.35 o
  -1  11   2          0.63         -0.75         3.11 o
   0  11   2          2.47          5.49         3.98 o
   1  11   2         77.76         80.86         5.19 o
   2  11   2          0.93          0.56         2.52 o
   3  11   2          0.09         -1.44         1.44 o
   4  11   2         10.63          8.05         4.27 o
   5  11   2          2.59          3.09         1.50 o
  -1 -11   3          9.39          6.30         1.43 o
   0 -11   3          0.82          0.15         1.22 o
  -4 -10   3          0.24         -0.33         1.02 o
  -3 -10   3          0.57          1.81         1.42 o
  -2 -10   3         18.58         18.20         1.95 o
  -1 -10   3         19.07         19.83         2.11 o
   0 -10   3          0.82          1.16         1.57 o
   1 -10   3          2.35          4.83         1.21 o
   2 -10   3          8.64          8.05         1.42 o
   3 -10   3          0.74          2.22         1.84 o
  -6  -9   3          4.61          5.71         2.27 o
  -5  -9   3          1.24          3.58         1.36 o
  -4  -9   3          5.01          2.99         1.35 o
  -3  -9   3          2.52          3.50         1.33 o
  -2  -9   3          1.12         -0.67         1.56 o
  -1  -9   3         36.73         35.67         2.81 o
   0  -9   3         98.81        105.14         3.80 o
   1  -9   3         26.19         27.12         2.07 o
   2  -9   3         15.80         20.43         1.88 o
   3  -9   3         17.97         26.31         2.31 o
   4  -9   3          0.07          1.63         1.92 o
   5  -9   3          0.29          2.69         2.58 o
  -7  -8   3          1.63          4.07         1.55 o
  -6  -8   3          2.35          2.87         2.80 o
  -5  -8   3          0.09         -0.86         1.51 o
  -4  -8   3        559.63        623.41        11.14 o
  -3  -8   3         80.00         91.18         3.42 o
  -2  -8   3          2.18          3.28         1.15 o
  -1  -8   3         56.46         60.57         2.89 o
   0  -8   3         22.74         23.85         1.84 o
   1  -8   3        105.15         96.63         3.06 o
   2  -8   3        151.39        143.38         3.56 o
   3  -8   3          3.11          2.28         1.71 o
   4  -8   3        199.39        218.53         5.16 o
   5  -8   3          0.23         -0.27         1.43 o
   6  -8   3          2.14         -1.28         1.28 o
  -7  -7   3          7.89          6.77         2.16 o
  -6  -7   3          0.02         -0.37         1.86 o
  -5  -7   3          5.65          3.22         2.37 o
  -4  -7   3         62.24         74.54         3.14 o
  -3  -7   3         36.76         28.48         2.45 o
  -2  -7   3         12.30         10.65         1.66 o
  -1  -7   3          0.41          0.36         2.32 o
   0  -7   3         21.28         14.35         3.48 o
   1  -7   3          2.96         -2.22         2.22 o
   2  -7   3         86.75         90.75         6.88 o
   3  -7   3         61.52         57.23         4.23 o
   4  -7   3         10.26         12.19         1.38 o
   5  -7   3         55.14         58.27         2.69 o
   6  -7   3         14.50         12.03         1.75 o
   7  -7   3          3.04          5.43         1.32 o
  -8  -6   3          4.78          5.71         1.06 o
  -7  -6   3          1.65          3.28         1.07 o
  -6  -6   3          0.11         -0.53         1.62 o
  -5  -6   3          1.23          2.09         1.34 o
  -4  -6   3        166.04        163.57         5.29 o
  -3  -6   3        438.82        431.38         6.79 o
  -2  -6   3         53.10         53.60         2.25 o
  -1  -6   3          0.18         -0.08         0.84 o
   0  -6   3        141.70        129.28         3.48 o
   1  -6   3         53.20         44.69         4.67 o
   2  -6   3        159.08        139.75         8.20 o
   3  -6   3          1.69         -0.93         1.46 o
   4  -6   3         86.98         82.96         4.04 o
   5  -6   3          0.00         -0.80         1.02 o
   6  -6   3         21.64         19.23         2.04 o
   7  -6   3          4.05          4.18         1.44 o
   8  -6   3          0.34         -0.29         1.10 o
  -8  -5   3          8.75          7.92         1.43 o
  -7  -5   3          0.00         -0.36         1.06 o
  -6  -5   3         23.74         22.62         2.16 o
  -5  -5   3          3.49          1.56         1.44 o
  -4  -5   3        153.31        143.64         4.09 o
  -3  -5   3        101.91        104.88         3.30 o
  -2  -5   3        433.86        439.07         5.39 o
  -1  -5   3         78.14         70.59         1.84 o
   0  -5   3         14.90         13.87         1.31 o
   1  -5   3         37.87         38.70         2.83 o
   2  -5   3          8.03          7.16         1.37 o
   3  -5   3          4.04          3.41         1.77 o
   4  -5   3         34.51         27.23         2.18 o
   5  -5   3        840.83        789.90        10.05 o
   6  -5   3         66.59         58.57         2.42 o
   7  -5   3          3.26          2.16         1.61 o
   8  -5   3         15.39         13.60         1.60 o
   9  -5   3          3.55          5.74         0.95 o
  -9  -4   3          1.18          2.19         0.99 o
  -8  -4   3          1.79          1.55         0.98 o
  -7  -4   3          4.87          5.41         1.74 o
  -6  -4   3          3.00          1.02         1.09 o
  -5  -4   3          0.07          0.06         1.42 o
  -4  -4   3        136.97        151.42         4.02 o
  -3  -4   3        271.58        318.71         4.58 o
  -2  -4   3        206.16        184.74         2.71 o
  -1  -4   3        541.23        575.79         4.42 o
   0  -4   3        596.95        623.84         8.16 o
   1  -4   3        493.97        608.62         6.90 o
   2  -4   3         43.21         50.32         1.98 o
   3  -4   3        506.98        508.59         6.57 o
   4  -4   3        137.71        139.03         3.23 o
   5  -4   3         38.13         33.05         2.15 o
   6  -4   3         72.08         70.32         3.60 o
   7  -4   3          2.82          4.89         1.42 o
   8  -4   3          0.03         -0.59         1.97 o
   9  -4   3          4.33          6.31         1.44 o
  -9  -3   3          6.98          5.85         1.33 o
  -8  -3   3         30.61         31.44         3.03 o
  -7  -3   3          6.97          6.22         1.76 o
  -6  -3   3          1.69          3.46         1.30 o
  -5  -3   3          0.84          1.04         1.15 o
  -4  -3   3         74.81         77.25         2.48 o
  -3  -3   3         71.78         67.64         1.89 o
  -2  -3   3         23.19         23.43         1.04 o
  -1  -3   3         33.88         45.19         1.09 o
   0  -3   3        413.71        435.44         2.85 o
   1  -3   3        733.30        704.94         4.50 o
   2  -3   3        463.88        451.91         4.19 o
   3  -3   3         16.07         16.18         0.90 o
   4  -3   3          3.52          3.27         0.86 o
   5  -3   3         12.82         12.12         1.35 o
   6  -3   3         88.88         88.65         4.10 o
   7  -3   3        169.81        166.74         5.46 o
   8  -3   3         29.50         37.99         2.50 o
   9  -3   3          6.60          7.98         1.34 o
  10  -3   3          1.04          4.10         1.03 o
  -9  -2   3          0.04          2.51         1.01 o
  -8  -2   3         95.20        105.93         4.86 o
  -7  -2   3          0.81          1.14         1.97 o
  -6  -2   3         21.10         16.55         1.92 o
  -5  -2   3         49.60         51.37         2.61 o
  -4  -2   3          0.46          1.89         1.08 o
  -3  -2   3         41.77         53.38         2.11 o
  -2  -2   3       1096.52       1181.64         8.12 o
  -1  -2   3         84.21         94.59         1.98 o
   0  -2   3        182.70        158.36         1.71 o
   1  -2   3        306.39        267.21         2.40 o
   2  -2   3       1933.03       1938.11        13.10 o
   3  -2   3       1774.35       1824.72        11.47 o
   4  -2   3          1.01          1.44         0.58 o
   5  -2   3        101.20         94.45         2.24 o
   6  -2   3         18.99         19.79         1.98 o
   7  -2   3         12.36         11.47         2.00 o
   8  -2   3         62.38         66.52         2.75 o
   9  -2   3          0.31         -1.27         1.27 o
  10  -2   3          0.27          1.00         0.88 o
  -9  -1   3          4.47          3.12         0.86 o
  -8  -1   3          0.60          0.67         1.39 o
  -7  -1   3        381.53        411.45        10.01 o
  -6  -1   3        261.23        271.66         5.86 o
  -5  -1   3          9.80          7.42         1.65 o
  -4  -1   3          2.05          2.60         1.26 o
  -3  -1   3         28.95         23.58         1.62 o
  -2  -1   3       1424.48       1453.91         7.83 o
  -1  -1   3         46.03         53.32         1.24 o
   0  -1   3         16.54         17.01         1.06 o
   1  -1   3          1.76          1.96         0.37 o
   2  -1   3          0.08          1.08         0.30 o
   3  -1   3        113.42        129.31         1.72 o
   4  -1   3         45.01         46.36         1.44 o
   5  -1   3        296.13        340.45         4.27 o
   6  -1   3         64.36         73.61         2.69 o
   7  -1   3         21.06         20.23         2.32 o
   8  -1   3         24.76         25.97         1.74 o
   9  -1   3          4.54          5.55         1.35 o
  10  -1   3         18.05         20.18         1.65 o
  -9   0   3          2.22          2.37         0.85 o
  -8   0   3          1.34          0.88         1.20 o
  -7   0   3         16.94         18.05         1.92 o
  -6   0   3        175.95        178.05         6.30 o
  -5   0   3          3.19          3.49         1.53 o
  -4   0   3        640.17        712.42         7.79 o
  -3   0   3         85.31         92.89         2.69 o
  -2   0   3          0.54          2.15         0.75 o
  -1   0   3         46.66         36.92         1.15 o
   0   0   3        174.75        191.75         2.25 o
   1   0   3        455.34        446.74         3.78 o
   2   0   3       2058.26       1988.04         8.43 o
   3   0   3         14.66         22.65         0.79 o
   4   0   3        328.32        310.23         2.97 o
   5   0   3         87.77        104.89         2.07 o
   6   0   3        317.83        330.50         4.97 o
   7   0   3         63.97         55.42         2.98 o
   8   0   3          9.39         13.05         4.02 o
   9   0   3          3.08          2.44         1.28 o
  10   0   3         34.46         34.99         3.15 o
  -9   1   3         13.62         16.35         1.06 o
  -8   1   3          4.81          3.64         1.13 o
  -7   1   3         50.62         49.70         2.83 o
  -6   1   3        260.92        263.81         5.14 o
  -5   1   3         52.34         53.75         2.87 o
  -4   1   3         25.06         23.85         1.80 o
  -3   1   3          0.49          2.01         0.91 o
  -2   1   3        298.93        329.65         3.73 o
  -1   1   3        254.99        240.90         2.41 o
   0   1   3        661.23        668.84         5.21 o
   1   1   3       2756.07       2794.29        16.13 o
   2   1   3        492.39        479.56         7.59 o
   3   1   3        346.55        354.79         3.24 o
   4   1   3        335.97        316.75         2.94 o
   5   1   3         44.61         57.59         1.72 o
   6   1   3        238.91        240.40         4.19 o
   7   1   3        209.83        223.36         5.07 o
   8   1   3          0.02         -1.59         1.59 o
   9   1   3          6.93          5.45         2.07 o
  10   1   3         14.83         13.28         2.28 o
  11   1   3          4.63          6.04         1.11 o
  -8   2   3          3.88          2.60         0.73 o
  -7   2   3          8.69          7.39         1.31 o
  -6   2   3        155.17        140.79         4.48 o
  -5   2   3         19.48         22.37         1.81 o
  -4   2   3          6.01          4.39         1.07 o
  -3   2   3          2.63          2.22         0.84 o
  -2   2   3        206.43        230.28         3.10 o
  -1   2   3       1491.98       1492.48        12.17 o
   0   2   3       1150.83       1066.33         7.86 o
   1   2   3       3860.56       3665.98        15.93 o
   2   2   3       7828.09       8031.53        29.70 o
   3   2   3       2266.19       2435.14        10.71 o
   4   2   3        156.78        167.44         2.23 o
   5   2   3        287.47        315.54         4.40 o
   6   2   3        239.41        235.84         4.19 o
   7   2   3          5.97          5.85         1.75 o
   8   2   3          9.00          9.27         1.65 o
   9   2   3          3.87          2.88         3.13 o
  10   2   3          4.63          7.17         1.75 o
  11   2   3          7.04          7.30         1.50 o
  -8   3   3          9.20          8.83         1.35 o
  -7   3   3         37.31         42.21         2.54 o
  -6   3   3         27.66         29.41         1.94 o
  -5   3   3         69.60         72.78         3.66 o
  -4   3   3         25.56         29.93         1.87 o
  -3   3   3          1.71          3.09         1.05 o
  -2   3   3         28.12         33.00         1.34 o
  -1   3   3         23.52         29.97         1.19 o
   0   3   3         55.63         43.23         1.08 o
   1   3   3         23.48         22.46         1.10 o
   2   3   3         15.95         13.38         0.94 o
   3   3   3         49.71         53.11         1.48 o
   4   3   3          2.63          2.30         1.07 o
   5   3   3        396.07        431.03         6.12 o
   6   3   3         45.91         43.78         2.28 o
   7   3   3        107.11         98.72         3.45 o
   8   3   3        174.36        166.37         5.25 o
   9   3   3          2.07          0.35         1.13 o
  10   3   3          1.18         -0.35         2.07 o
  11   3   3          0.99          1.73         1.27 o
  -8   4   3          0.31          0.24         1.14 o
  -7   4   3          2.99          5.22         1.41 o
  -6   4   3         22.53         27.24         2.21 o
  -5   4   3         50.60         59.61         3.00 o
  -4   4   3         51.87         57.25         2.57 o
  -3   4   3         15.18         14.39         1.52 o
  -2   4   3        324.62        339.06         6.09 o
  -1   4   3        804.59        884.86         8.06 o
   0   4   3         59.56         70.09         1.65 o
   1   4   3        134.37        108.25         1.67 o
   2   4   3        378.58        395.38         3.46 o
   3   4   3        985.39       1018.94        10.01 o
   4   4   3        424.15        492.03         5.52 o
   5   4   3         51.60         49.51         1.82 o
   6   4   3         38.64         41.64         2.32 o
   7   4   3          0.09         -0.57         1.47 o
   8   4   3          0.07          0.83         1.15 o
   9   4   3          7.03          8.39         1.66 o
  10   4   3          0.89         -0.67         1.07 o
  -7   5   3         47.60         51.80         2.77 o
  -6   5   3          0.14         -1.11         1.11 o
  -5   5   3        249.28        211.47         4.05 o
  -4   5   3        114.40         93.71         3.26 o
  -3   5   3          3.80          2.68         1.15 o
  -2   5   3         32.36         33.15         1.67 o
  -1   5   3        205.55        221.57         3.86 o
   0   5   3        446.46        487.75         6.23 o
   1   5   3         68.08         65.59         1.62 o
   2   5   3         14.12         14.10         0.92 o
   3   5   3         16.81         20.24         1.23 o
   4   5   3         29.89         29.31         1.39 o
   5   5   3        120.89        127.42         2.75 o
   6   5   3          4.71          4.44         1.10 o
   7   5   3          2.48          2.32         1.09 o
   8   5   3          8.36          5.47         1.17 o
   9   5   3          0.89          1.66         1.33 o
  10   5   3          0.96          3.25         1.14 o
  -7   6   3          1.09         -2.04         2.04 o
  -6   6   3          0.47          2.40         1.30 o
  -5   6   3          7.95          6.43         1.79 o
  -4   6   3        294.70        268.70         6.70 o
  -3   6   3          1.69          4.89         2.80 o
  -2   6   3          3.36          4.18         1.16 o
  -1   6   3         11.87         13.53         1.73 o
   0   6   3         77.81         77.15         2.56 o
   1   6   3          5.20          4.62         0.88 o
   2   6   3         57.41         62.03         1.95 o
   3   6   3         38.38         35.64         1.78 o
   4   6   3         36.15         33.81         2.00 o
   5   6   3         17.61         17.27         1.79 o
   6   6   3          1.04          3.08         1.53 o
   7   6   3          1.71          3.63         1.16 o
   8   6   3          0.37          2.58         1.51 o
   9   6   3          0.09         -1.12         1.12 o
  10   6   3          0.12         -0.04         0.65 o
  -6   7   3          0.03         -0.17         1.26 o
  -5   7   3          2.87         -0.41         1.78 o
  -4   7   3          0.65         -1.29         1.57 o
  -3   7   3         32.67         32.52         2.13 o
  -2   7   3          0.10         -1.59         1.76 o
  -1   7   3         16.33         17.64         1.91 o
   0   7   3          4.00          6.74         1.38 o
   1   7   3          0.00          0.13         0.77 o
   2   7   3         16.20         16.75         1.40 o
   3   7   3         24.07         22.08         1.59 o
   4   7   3          4.82          4.57         1.22 o
   5   7   3         22.00         19.35         1.79 o
   6   7   3          4.13          3.82         1.22 o
   7   7   3          0.02          0.49         0.97 o
   8   7   3         51.47         43.64         3.21 o
   9   7   3          0.11         -1.06         1.06 o
  -5   8   3          1.70          2.03         1.43 o
  -4   8   3          3.82          4.90         1.76 o
  -3   8   3          1.69          3.34         1.69 o
  -2   8   3         30.17         33.67         3.01 o
  -1   8   3          8.90          9.30         1.36 o
   0   8   3          0.20          1.50         1.71 o
   1   8   3         36.05         37.58         3.79 o
   2   8   3         19.42         20.51         1.85 o
   3   8   3         14.70         12.50         1.61 o
   4   8   3         88.28         85.69         3.17 o
   5   8   3          0.22          1.04         1.05 o
   6   8   3          0.11         -0.90         1.56 o
   7   8   3          4.31          3.98         1.03 o
   8   8   3          2.49          0.91         0.99 o
   9   8   3         13.07         14.48         1.63 o
  -4   9   3          5.61          4.32         1.60 o
  -3   9   3          1.06          3.23         1.73 o
  -2   9   3         15.30         18.88         2.53 o
  -1   9   3         55.75         62.94         3.30 o
   0   9   3        127.76        132.16         4.54 o
   1   9   3         14.97         19.93         3.09 o
   2   9   3         34.26         37.92         4.90 o
   3   9   3          0.79          2.17         2.31 o
   4   9   3         40.85         49.01         3.94 o
   5   9   3          0.88          3.15         4.63 o
   6   9   3          6.74          6.29         1.50 o
   7   9   3          4.07          3.62         1.10 o
   8   9   3          2.81          3.02         1.22 o
  -3  10   3          0.01          1.98         1.55 o
  -2  10   3          6.70          7.88         2.11 o
  -1  10   3          0.05          1.16         0.98 o
   0  10   3          1.48          1.90         1.66 o
   1  10   3         25.99         34.54         2.89 o
   2  10   3          8.57         11.81         3.23 o
   3  10   3         19.19         19.61         2.77 o
   4  10   3          0.00          1.67         1.93 o
   5  10   3         18.15         20.95         5.22 o
   6  10   3          6.81          7.65         1.98 o
   7  10   3          1.59          0.33         1.31 o
  -1  11   3          0.68          1.62         2.07 o
   0  11   3          0.01          0.88         1.79 o
   1  11   3        116.01        132.06         6.55 o
   2  11   3         89.38        120.67         6.76 o
   3  11   3          0.32          0.20         2.82 o
   4  11   3          2.39         -1.19         4.54 o
   5  11   3          2.77          3.61         1.39 o
  -3 -10   4          3.61          5.18         1.23 o
  -2 -10   4          4.57          4.08         1.63 o
  -1 -10   4          3.14          4.31         1.52 o
   0 -10   4          3.92          2.94         1.58 o
   1 -10   4          9.55         13.31         1.48 o
   2 -10   4          0.38          3.34         1.42 o
   3 -10   4          0.33          0.06         2.10 o
  -5  -9   4          6.23          2.19         1.40 o
  -4  -9   4          8.46          6.48         1.41 o
  -3  -9   4          0.00         -1.22         1.26 o
  -2  -9   4          4.10          3.83         1.79 o
  -1  -9   4          0.12         -0.75         1.79 o
   0  -9   4          5.67         -1.97         2.58 o
   1  -9   4          4.64          3.24         1.99 o
   2  -9   4          2.48          4.16         1.39 o
   3  -9   4          0.78          2.53         1.50 o
   4  -9   4          0.04          2.03         1.63 o
   5  -9   4         44.94         58.74         4.44 o
  -6  -8   4          4.38          4.37         1.60 o
  -5  -8   4          3.83          2.45         3.71 o
  -4  -8   4        318.25        384.76        22.58 o
  -3  -8   4         95.99        101.87         3.53 o
  -2  -8   4         13.16         12.47         1.65 o
  -1  -8   4          2.53         -1.31         1.55 o
   0  -8   4         30.39         30.12         2.61 o
   1  -8   4          0.79         -2.31         3.44 o
   2  -8   4         24.55         20.53         2.07 o
   3  -8   4          3.97          4.12         1.47 o
   4  -8   4        107.91        122.49         4.50 o
   5  -8   4          2.94          3.46         1.68 o
   6  -8   4          2.53          3.55         1.50 o
  -7  -7   4          5.43          3.88         1.53 o
  -6  -7   4         45.96         49.81         3.43 o
  -5  -7   4          0.09         -0.30         1.85 o
  -4  -7   4          0.21         -2.99         3.03 o
  -3  -7   4         33.93         30.10         2.12 o
  -2  -7   4          4.54          1.15         1.62 o
  -1  -7   4         55.29         50.31         3.13 o
   0  -7   4          1.67         -1.04         1.04 o
   1  -7   4         42.72         42.60         2.73 o
   2  -7   4         73.35         63.81         3.60 o
   3  -7   4         49.03         55.88         2.67 o
   4  -7   4         64.51         59.03         2.86 o
   5  -7   4          1.24          1.46         1.41 o
   6  -7   4         22.82         20.36         1.63 o
   7  -7   4          2.04          3.09         1.07 o
  -7  -6   4          2.22          1.53         1.77 o
  -6  -6   4          0.70          0.62         1.45 o
  -5  -6   4          0.31         -0.71         1.97 o
  -4  -6   4        142.93        142.60         4.31 o
  -3  -6   4        216.04        207.77         7.22 o
  -2  -6   4         86.19         82.73         3.20 o
  -1  -6   4         16.58         16.65         2.00 o
   0  -6   4         13.65         12.57         1.50 o
   1  -6   4          0.31         -1.14         1.14 o
   2  -6   4         20.29         20.38         2.45 o
   3  -6   4         20.07         24.86         3.20 o
   4  -6   4          0.61         -0.14         1.62 o
   5  -6   4        346.24        345.00         5.55 o
   6  -6   4         60.89         50.55         2.49 o
   7  -6   4          5.11          3.01         1.29 o
   8  -6   4          2.15          4.31         0.98 o
  -8  -5   4          5.41          4.13         1.09 o
  -7  -5   4          6.34          5.25         1.39 o
  -6  -5   4         15.72         17.20         2.91 o
  -5  -5   4         66.04         67.63         2.83 o
  -4  -5   4        325.53        326.57         7.37 o
  -3  -5   4        123.36        131.66         4.68 o
  -2  -5   4          0.04         -0.95         0.95 o
  -1  -5   4        108.71        103.50         2.83 o
   0  -5   4         39.60         41.36         1.85 o
   1  -5   4        178.59        181.01         5.73 o
   2  -5   4        339.36        328.11        10.94 o
   3  -5   4          0.07         -1.57         3.01 o
   4  -5   4        281.67        282.00         6.65 o
   5  -5   4        179.35        166.33         4.86 o
   6  -5   4        103.98         92.44         2.88 o
   7  -5   4          2.21          0.28         2.03 o
   8  -5   4          0.43          1.38         1.18 o
   9  -5   4          8.39          9.06         1.23 o
  -8  -4   4          7.63          8.29         1.18 o
  -7  -4   4          7.47          9.33         1.84 o
  -6  -4   4         31.50         27.33         2.42 o
  -5  -4   4         72.90         68.98         3.73 o
  -4  -4   4         27.23         25.51         1.96 o
  -3  -4   4          0.14          0.24         0.87 o
  -2  -4   4        297.13        298.45         4.46 o
  -1  -4   4         87.16         79.74         2.02 o
   0  -4   4        398.79        394.75         4.45 o
   1  -4   4         15.56         14.91         1.23 o
   2  -4   4         37.59         32.59         1.59 o
   3  -4   4         16.78         14.97         1.24 o
   4  -4   4         24.50         28.27         2.34 o
   5  -4   4        182.99        187.09         4.81 o
   6  -4   4        240.21        264.17         7.25 o
   7  -4   4         43.01         43.43         2.18 o
   8  -4   4          0.58         -0.44         1.33 o
   9  -4   4          5.16          5.69         1.15 o
  -8  -3   4          0.23         -0.79         1.03 o
  -7  -3   4         32.70         26.69         2.86 o
  -6  -3   4        197.25        189.66         4.86 o
  -5  -3   4          0.00         -0.03         1.12 o
  -4  -3   4          0.09          0.24         0.99 o
  -3  -3   4         24.94         19.27         1.26 o
  -2  -3   4        359.33        367.79         5.45 o
  -1  -3   4        223.18        243.52         3.33 o
   0  -3   4        477.60        509.47         5.24 o
   1  -3   4         67.94         72.16         1.73 o
   2  -3   4        783.52        814.74         9.36 o
   3  -3   4          5.63          4.26         0.81 o
   4  -3   4         67.15         60.82         1.98 o
   5  -3   4        183.11        195.71         4.21 o
   6  -3   4         62.61         56.76         3.17 o
   7  -3   4        445.63        433.03         8.36 o
   8  -3   4        121.15        122.93         4.12 o
   9  -3   4         31.95         34.39         2.18 o
  10  -3   4          0.00         -0.71         0.71 o
  -8  -2   4          1.58          1.24         1.24 o
  -7  -2   4          5.29          2.34         2.24 o
  -6  -2   4          4.62          2.72         0.98 o
  -5  -2   4         73.59         78.38         3.18 o
  -4  -2   4        198.48        215.84         4.65 o
  -3  -2   4        118.37        125.75         2.85 o
  -2  -2   4        645.35        746.50         5.64 o
  -1  -2   4        428.11        478.64         6.52 o
   0  -2   4        595.00        604.65         6.04 o
   1  -2   4        198.90        193.50         1.85 o
   2  -2   4        328.90        381.62         3.89 o
   3  -2   4        942.24       1095.28        12.81 o
   4  -2   4        104.10        117.76         2.42 o
   5  -2   4          3.49          4.70         0.80 o
   6  -2   4          5.38          4.25         1.09 o
   7  -2   4          3.55          3.06         1.78 o
   8  -2   4         11.64         11.35         1.62 o
   9  -2   4          5.69          5.03         1.10 o
  10  -2   4          3.64          4.03         0.88 o
  -8  -1   4          3.64          3.16         1.50 o
  -7  -1   4        116.58        118.70         5.47 o
  -6  -1   4        585.71        573.13         6.90 o
  -5  -1   4         62.08         57.73         2.62 o
  -4  -1   4         96.86         96.67         3.26 o
  -3  -1   4         68.28         67.46         2.47 o
  -2  -1   4        382.15        425.77         4.29 o
  -1  -1   4         28.62         25.37         1.08 o
   0  -1   4         39.68         38.11         1.02 o
   1  -1   4        115.99        120.03         1.29 o
   2  -1   4        520.95        534.28         3.30 o
   3  -1   4        361.96        375.48         3.69 o
   4  -1   4        263.28        275.47         3.06 o
   5  -1   4        127.63        138.89         2.35 o
   6  -1   4         39.58         40.77         1.87 o
   7  -1   4         24.38         25.00         2.03 o
   8  -1   4         32.48         31.21         2.43 o
   9  -1   4          3.26          0.88         1.26 o
  10  -1   4          4.07          1.60         0.89 o
  -8   0   4          3.32          3.54         1.14 o
  -7   0   4          5.17          6.72         1.43 o
  -6   0   4        150.74        150.60         3.11 o
  -5   0   4         55.74         59.51         2.71 o
  -4   0   4         29.17         26.38         1.78 o
  -3   0   4        122.53        129.42         3.00 o
  -2   0   4        263.65        288.87         5.98 o
  -1   0   4        325.00        350.54         4.91 o
   0   0   4        214.08        206.94         1.92 o
   1   0   4         27.90         40.08         1.07 o
   2   0   4        188.91        155.72         1.94 o
   3   0   4        294.97        279.73         2.37 o
   4   0   4          0.23          2.00         0.62 o
   5   0   4         61.72         60.76         1.87 o
   6   0   4         80.99         78.86         2.36 o
   7   0   4          1.64          3.25         1.39 o
   8   0   4         67.01         61.34         3.32 o
   9   0   4          7.84          8.72         1.66 o
  10   0   4         13.02         14.27         1.51 o
  11   0   4         43.04         43.80         3.71 o
  -8   1   4          1.22          2.03         0.96 o
  -7   1   4          5.87          8.07         1.49 o
  -6   1   4         56.99         57.72         2.11 o
  -5   1   4        130.70        133.27         3.89 o
  -4   1   4        593.31        628.75         7.29 o
  -3   1   4        132.42        146.26         3.20 o
  -2   1   4        565.75        602.11         5.94 o
  -1   1   4        338.06        337.44         3.52 o
   0   1   4         47.73         45.57         1.12 o
   1   1   4         29.65         26.18         0.94 o
   2   1   4        434.69        431.97         4.78 o
   3   1   4        270.87        265.35         2.82 o
   4   1   4          4.83          1.10         0.68 o
   5   1   4         32.63         29.15         1.51 o
   6   1   4          0.94          0.73         1.14 o
   7   1   4         13.63         11.89         2.26 o
   8   1   4          1.21          1.67         3.29 o
   9   1   4          7.68          7.50         1.60 o
  10   1   4          3.07          1.22         1.02 o
  11   1   4         24.78         27.80         1.76 o
  -8   2   4          5.76          4.53         1.09 o
  -7   2   4          5.77          5.41         1.33 o
  -6   2   4         25.02         22.99         1.62 o
  -5   2   4         39.42         34.82         2.34 o
  -4   2   4         18.10         17.60         1.71 o
  -3   2   4         17.84         14.77         1.50 o
  -2   2   4        131.65        149.74         3.10 o
  -1   2   4         29.03         19.96         1.47 o
   0   2   4         86.51         64.93         1.59 o
   1   2   4        715.83        622.18         9.30 o
   2   2   4        375.81        355.07         3.08 o
   3   2   4          2.12          2.28         0.63 o
   4   2   4         20.18         20.02         1.16 o
   5   2   4         43.00         51.67         1.84 o
   6   2   4          2.04          1.69         1.07 o
   7   2   4        230.73        239.00         6.57 o
   8   2   4         44.73         44.47         4.98 o
   9   2   4         34.39         35.70         2.39 o
  10   2   4          1.82          2.19         1.49 o
  11   2   4          0.60          2.02         1.44 o
  -8   3   4          0.00         -0.08         2.53 o
  -7   3   4         11.57         12.04         1.97 o
  -6   3   4         39.12         39.46         2.99 o
  -5   3   4         28.48         31.37         2.71 o
  -4   3   4          2.23          0.28         1.27 o
  -3   3   4          0.85          2.22         1.32 o
  -2   3   4         41.12         45.51         1.94 o
  -1   3   4        854.83        840.87         7.03 o
   0   3   4       1134.07       1055.21        17.97 o
   1   3   4         16.18         13.79         1.00 o
   2   3   4        179.59        179.46         2.29 o
   3   3   4        466.39        483.44         6.70 o
   4   3   4        445.66        415.95         4.52 o
   5   3   4        397.26        425.47         5.75 o
   6   3   4         18.83         20.56         1.69 o
   7   3   4         15.84         14.04         1.79 o
   8   3   4         14.91         13.57         4.41 o
   9   3   4         30.36         35.18         2.16 o
  10   3   4          0.37         -0.87         0.87 o
  11   3   4          0.13         -1.29         1.29 o
  -7   4   4          3.09          0.51         1.68 o
  -6   4   4         16.05         25.86         2.54 o
  -5   4   4         67.86         60.76         2.51 o
  -4   4   4          5.88          6.45         1.50 o
  -3   4   4         25.80         25.59         1.95 o
  -2   4   4         17.73         16.25         1.53 o
  -1   4   4          2.24          1.85         0.97 o
   0   4   4        280.55        276.25         3.97 o
   1   4   4        181.36        152.89         2.61 o
   2   4   4          3.38          1.02         0.66 o
   3   4   4          0.17         -0.03         0.81 o
   4   4   4       5660.29       6039.72        21.37 o
   5   4   4        562.59        610.01        12.98 o
   6   4   4          7.04          8.71         1.29 o
   7   4   4         16.48         13.58         1.87 o
   8   4   4          3.36          1.57         1.05 o
   9   4   4         23.62         22.71         1.82 o
  10   4   4         30.14         30.64         2.11 o
  11   4   4          1.83          0.49         0.56 o
  -7   5   4          1.83          3.03         1.43 o
  -6   5   4          0.16         -0.65         1.69 o
  -5   5   4         40.97         34.85         3.83 o
  -4   5   4         24.64         18.14         1.85 o
  -3   5   4         10.84          9.80         1.61 o
  -2   5   4          1.15          0.78         1.28 o
  -1   5   4         70.69         69.40         2.43 o
   0   5   4        745.72        771.79         8.81 o
   1   5   4        293.38        301.07         5.89 o
   2   5   4         69.59         69.23         1.77 o
   3   5   4         58.35         57.21         1.84 o
   4   5   4        617.62        637.89         7.69 o
   5   5   4         65.40         70.25         2.47 o
   6   5   4          9.84         10.09         1.31 o
   7   5   4          0.00          1.25         1.16 o
   8   5   4         19.21         19.58         1.43 o
   9   5   4          5.32          6.17         1.63 o
  10   5   4          0.96         -1.02         1.40 o
  -6   6   4          2.05          2.42         1.61 o
  -5   6   4          6.85          4.86         1.92 o
  -4   6   4          3.12          5.13         2.00 o
  -3   6   4         26.20         24.25         3.02 o
  -2   6   4         50.43         44.54         3.78 o
  -1   6   4         25.54         25.46         2.06 o
   0   6   4         70.61         82.91         2.71 o
   1   6   4          0.26          0.77         0.92 o
   2   6   4          3.94          6.06         1.04 o
   3   6   4         76.36         66.05         2.27 o
   4   6   4         67.18         69.73         2.46 o
   5   6   4         30.61         32.71         2.10 o
   6   6   4         36.69         36.26         2.19 o
   7   6   4          2.92          1.57         0.98 o
   8   6   4          2.04          4.73         1.32 o
   9   6   4          0.00         -0.79         1.22 o
  10   6   4          1.41          0.68         1.04 o
  -5   7   4          0.02          1.40         2.03 o
  -4   7   4          0.00          0.62         1.45 o
  -3   7   4         20.46         15.12         3.02 o
  -2   7   4         62.69         56.75         2.78 o
  -1   7   4          6.77          5.90         1.99 o
   0   7   4        114.59        110.22         3.65 o
   1   7   4        169.88        160.30         4.79 o
   2   7   4          2.86          2.01         1.08 o
   3   7   4          0.21          0.22         0.68 o
   4   7   4         55.14         58.85         2.43 o
   5   7   4         18.13         14.60         1.64 o
   6   7   4          2.36          1.04         0.95 o
   7   7   4          5.07          5.70         2.01 o
   8   7   4         35.67         37.49         2.16 o
   9   7   4          1.89          0.50         0.94 o
  10   7   4          0.59          1.45         0.77 o
  -5   8   4          3.38          3.40         1.64 o
  -4   8   4          6.25          6.09         1.87 o
  -3   8   4         15.13         13.34         2.14 o
  -2   8   4          4.72          4.03         1.58 o
  -1   8   4          0.29         -0.73         1.47 o
   0   8   4          6.67          5.04         1.46 o
   1   8   4         56.49         50.73         4.31 o
   2   8   4          9.30          9.77         1.85 o
   3   8   4         19.56         16.74         1.58 o
   4   8   4         29.89         25.65         1.82 o
   5   8   4          1.87          0.09         0.78 o
   6   8   4         37.36         35.08         2.74 o
   7   8   4          8.67         10.75         1.72 o
   8   8   4          0.01         -0.78         0.99 o
   9   8   4          0.61          0.58         0.92 o
  -4   9   4          3.61          4.49         1.84 o
  -3   9   4         26.57         28.18         2.46 o
  -2   9   4          0.00          1.02         1.27 o
  -1   9   4          2.29         -0.68         1.51 o
   0   9   4          1.30          3.91         1.68 o
   1   9   4         49.97         53.14         3.48 o
   2   9   4         12.90         15.67         2.46 o
   3   9   4          1.08         -2.99         3.05 o
   4   9   4          2.77          4.23         2.43 o
   5   9   4          0.00          0.22         2.24 o
   6   9   4          2.18          2.75         1.78 o
   7   9   4          0.00          0.02         1.07 o
   8   9   4          0.86          0.69         0.77 o
  -2  10   4          8.36         10.18         2.03 o
  -1  10   4          1.41          1.81         1.60 o
   0  10   4          6.94          9.85         1.99 o
   1  10   4         29.72         39.54         2.87 o
   2  10   4         22.64         27.49         2.59 o
   3  10   4          1.16          2.08         3.08 o
   4  10   4          1.77          0.38         2.84 o
   5  10   4          8.71          8.37         3.60 o
   6  10   4         26.23         19.64         2.90 o
   7  10   4          2.11          2.32         0.93 o
   0  11   4          0.89         -0.05         1.09 o
   1  11   4         50.46         48.02         2.83 o
   2  11   4        127.39        167.83         7.66 o
   3  11   4          0.28         -0.60         2.61 o
   4  11   4          0.74         -0.74         3.03 o
   5  11   4          5.35          3.51         0.82 o
  -2 -10   5          0.07         -0.61         0.68 o
  -1 -10   5          5.36          4.12         1.72 o
   0 -10   5          0.80          2.25         1.38 o
   1 -10   5          0.80          3.51         1.23 o
   2 -10   5         24.77         27.07         2.22 o
  -4  -9   5          7.56          4.92         1.43 o
  -3  -9   5          5.22          6.70         1.17 o
  -2  -9   5          0.23          2.65         1.27 o
  -1  -9   5          4.40          2.30         1.48 o
   0  -9   5          8.96          6.80         1.73 o
   1  -9   5         16.54          9.12         1.56 o
   2  -9   5          9.12          8.36         1.52 o
   3  -9   5          8.23          9.75         1.89 o
   4  -9   5         16.17         16.87         3.25 o
  -5  -8   5          8.14          8.74         1.84 o
  -4  -8   5          0.39          3.27         1.64 o
  -3  -8   5        215.68        227.13         8.87 o
  -2  -8   5          0.74          0.20         2.05 o
  -1  -8   5          2.64          3.00         1.64 o
   0  -8   5        110.93        123.88         5.88 o
   1  -8   5         57.17         55.38         2.86 o
   2  -8   5         39.07         47.94         3.05 o
   3  -8   5         13.23         13.18         2.31 o
   4  -8   5         20.07         20.94         2.57 o
   5  -8   5          0.00          0.17         2.98 o
   6  -8   5          0.99          5.77         2.33 o
  -6  -7   5          3.31         -0.18         1.49 o
  -5  -7   5          0.10         -1.10         2.26 o
  -4  -7   5         45.38         46.21         3.71 o
  -3  -7   5         65.04         56.52         3.32 o
  -2  -7   5          3.58          2.35         1.33 o
  -1  -7   5         44.91         42.24         2.09 o
   0  -7   5         19.16         13.04         2.25 o
   1  -7   5         19.40         15.12         2.20 o
   2  -7   5        113.00         93.19         3.59 o
   3  -7   5         28.79         25.37         1.58 o
   4  -7   5         38.11         44.67         3.31 o
   5  -7   5         19.88         23.54         2.61 o
   6  -7   5          1.60          1.97         1.50 o
   7  -7   5          9.78          9.10         1.59 o
  -7  -6   5         25.44         25.19         2.01 o
  -6  -6   5         33.56         40.57         3.14 o
  -5  -6   5          4.46          4.28         2.36 o
  -4  -6   5         12.72         14.61         2.43 o
  -3  -6   5          1.20         -0.06         1.18 o
  -2  -6   5       1073.47       1031.04        11.21 o
  -1  -6   5         83.13         79.84         3.21 o
   0  -6   5         37.67         32.04         2.55 o
   1  -6   5         52.54         47.46         2.57 o
   2  -6   5         80.30         80.59         3.20 o
   3  -6   5         51.79         39.85         3.78 o
   4  -6   5        385.62        349.97        10.65 o
   5  -6   5         27.63         29.70         2.92 o
   6  -6   5         30.39         31.07         2.38 o
   7  -6   5          0.01         -0.03         1.56 o
   8  -6   5          6.23          9.53         1.78 o
  -7  -5   5          0.50          1.00         2.33 o
  -6  -5   5        121.06        117.28         5.06 o
  -5  -5   5         37.99         30.66         3.24 o
  -4  -5   5         25.55         28.59         2.33 o
  -3  -5   5         45.62         43.96         3.12 o
  -2  -5   5          5.35          2.09         1.10 o
  -1  -5   5          0.01         -0.99         1.07 o
   0  -5   5         70.14         73.52         2.88 o
   1  -5   5          1.42          1.10         1.05 o
   2  -5   5          5.60          5.52         1.44 o
   3  -5   5        200.36        206.24         5.38 o
   4  -5   5        323.02        325.65         9.19 o
   5  -5   5          9.89         11.43         1.65 o
   6  -5   5         26.33         29.44         1.81 o
   7  -5   5         30.50         32.14         2.68 o
   8  -5   5          0.09         -1.76         1.76 o
   9  -5   5          0.03         -0.64         1.22 o
  -7  -4   5          0.36          1.02         1.17 o
  -6  -4   5          0.66         -0.83         0.83 o
  -5  -4   5         65.53         67.47         2.80 o
  -4  -4   5          0.51          0.98         1.14 o
  -3  -4   5        190.26        189.83         4.05 o
  -2  -4   5         15.79         17.51         1.45 o
  -1  -4   5         38.78         34.19         1.77 o
   0  -4   5         28.48         30.92         1.44 o
   1  -4   5          4.81          2.19         0.89 o
   2  -4   5          5.13          2.49         0.86 o
   3  -4   5         26.50         25.62         2.29 o
   4  -4   5         95.67         91.95         2.85 o
   5  -4   5          5.34          4.46         1.47 o
   6  -4   5         68.73         67.01         3.34 o
   7  -4   5         52.47         53.71         3.44 o
   8  -4   5         35.58         33.23         3.18 o
   9  -4   5         25.90         25.67         1.93 o
  -8  -3   5          2.75          2.24         1.05 o
  -7  -3   5          1.77          2.95         1.33 o
  -6  -3   5         55.65         52.98         3.06 o
  -5  -3   5          7.01          6.97         1.43 o
  -4  -3   5          0.01          2.15         1.23 o
  -3  -3   5        174.37        157.93         3.54 o
  -2  -3   5          0.06         -0.09         0.79 o
  -1  -3   5         13.87         10.99         1.05 o
   0  -3   5        189.92        201.21         2.87 o
   1  -3   5         38.52         45.11         1.44 o
   2  -3   5        123.85        134.74         2.91 o
   3  -3   5         11.38         14.66         1.08 o
   4  -3   5         30.94         22.42         1.31 o
   5  -3   5          0.28         -1.12         1.12 o
   6  -3   5         39.71         38.25         2.51 o
   7  -3   5        307.84        293.31         7.66 o
   8  -3   5         19.33         20.18         2.65 o
   9  -3   5          6.21          7.82         1.76 o
  10  -3   5          4.16          5.51         1.10 o
  -8  -2   5          1.91          1.78         1.06 o
  -7  -2   5          3.31          3.48         1.15 o
  -6  -2   5          2.47          0.77         1.39 o
  -5  -2   5          9.21          9.45         1.87 o
  -4  -2   5          0.37          0.10         1.63 o
  -3  -2   5          3.60          1.98         1.57 o
  -2  -2   5        327.96        368.91         5.91 o
  -1  -2   5        265.67        307.29         4.97 o
   0  -2   5        405.46        450.32         6.84 o
   1  -2   5         21.58         25.33         1.15 o
   2  -2   5       1192.81       1210.52        10.80 o
   3  -2   5         30.02         39.66         1.45 o
   4  -2   5        175.53        208.18         3.53 o
   5  -2   5        153.89        147.91         3.08 o
   6  -2   5         86.64         89.45         2.72 o
   7  -2   5          3.74          4.30         2.29 o
   8  -2   5          4.88          5.10         1.59 o
   9  -2   5          0.18         -1.18         1.18 o
  10  -2   5         18.44         20.69         1.59 o
  -8  -1   5          2.24          2.59         1.49 o
  -7  -1   5          7.25          4.29         1.42 o
  -6  -1   5         11.96          9.10         1.36 o
  -5  -1   5         89.29         87.30         3.51 o
  -4  -1   5         12.13         11.81         1.64 o
  -3  -1   5         17.28         17.10         1.59 o
  -2  -1   5        473.08        495.13        12.71 o
  -1  -1   5         36.08         32.56         1.54 o
   0  -1   5        130.26        127.91         2.20 o
   1  -1   5        101.09        114.46         2.23 o
   2  -1   5        278.61        303.27         6.28 o
   3  -1   5        404.38        412.07         6.29 o
   4  -1   5        780.38        791.00         6.00 o
   5  -1   5         27.77         24.77         1.24 o
   6  -1   5          0.53          0.94         0.65 o
   7  -1   5          6.15          4.70         1.29 o
   8  -1   5         78.33         74.35         2.74 o
   9  -1   5         23.86         29.63         2.71 o
  10  -1   5         34.78         36.64         2.16 o
  -8   0   5          6.02          8.80         1.22 o
  -7   0   5         24.58         22.55         1.90 o
  -6   0   5         25.49         18.68         2.67 o
  -5   0   5          0.02          1.21         1.01 o
  -4   0   5         37.26         38.24         2.08 o
  -3   0   5          0.17          0.78         0.79 o
  -2   0   5         56.70         51.51         1.91 o
  -1   0   5        133.63        142.17         3.12 o
   0   0   5       1699.39       1777.94         9.53 o
   1   0   5        315.55        296.40         2.63 o
   2   0   5        119.52        106.84         1.61 o
   3   0   5         10.50          8.90         0.86 o
   4   0   5        671.13        661.48         5.88 o
   5   0   5        616.88        656.18         6.40 o
   6   0   5          6.14          5.11         0.95 o
   7   0   5          0.14         -0.96         0.96 o
   8   0   5         13.98         13.31         1.75 o
   9   0   5          2.02          1.78         1.41 o
  10   0   5          8.35          9.24         1.38 o
  11   0   5          4.10          5.94         0.95 o
  -8   1   5          0.43          1.30         0.86 o
  -7   1   5          1.19          2.14         1.15 o
  -6   1   5          2.75          4.74         1.21 o
  -5   1   5        406.66        392.77         7.47 o
  -4   1   5        400.70        391.10         6.98 o
  -3   1   5        203.34        215.41         4.72 o
  -2   1   5          0.40          0.26         0.85 o
  -1   1   5         99.76        100.75         2.72 o
   0   1   5        103.02        105.12         2.31 o
   1   1   5        514.49        528.81         8.29 o
   2   1   5        229.94        229.72         2.70 o
   3   1   5         19.34         17.12         0.91 o
   4   1   5          1.78          1.49         0.78 o
   5   1   5         71.11         76.88         2.06 o
   6   1   5         13.81         13.30         1.37 o
   7   1   5          3.34          2.68         1.28 o
   8   1   5         23.21         28.39         4.90 o
   9   1   5         43.76         46.88         2.70 o
  10   1   5          0.30          0.78         1.27 o
  11   1   5          0.56         -0.06         0.78 o
  -7   2   5          0.09          0.74         1.04 o
  -6   2   5          1.48         -0.39         1.05 o
  -5   2   5         58.31         54.29         2.36 o
  -4   2   5        298.58        297.98         6.65 o
  -3   2   5          3.03          1.15         1.23 o
  -2   2   5        416.70        466.49         9.00 o
  -1   2   5          2.72          3.57         1.09 o
   0   2   5        163.44        170.04         3.85 o
   1   2   5         86.57        103.34         2.45 o
   2   2   5        167.26        179.14         3.31 o
   3   2   5         13.89         10.58         1.23 o
   4   2   5       1412.04       1496.14         9.71 o
   5   2   5         46.74         41.37         1.94 o
   6   2   5          3.98          2.93         1.85 o
   7   2   5          0.40          0.64         1.68 o
   8   2   5        168.48        174.64         9.90 o
   9   2   5          7.96         10.16         1.52 o
  10   2   5          0.24          0.19         1.41 o
  11   2   5          0.44         -1.01         1.01 o
  -7   3   5          5.78          4.58         1.13 o
  -6   3   5         38.37         36.51         2.84 o
  -5   3   5         76.36         69.32         2.65 o
  -4   3   5        354.08        350.07         6.53 o
  -3   3   5         33.91         30.16         2.01 o
  -2   3   5         12.00          8.63         1.41 o
  -1   3   5          2.43          2.01         0.82 o
   0   3   5         11.58          8.71         1.12 o
   1   3   5         43.03         45.10         2.42 o
   2   3   5         61.94         71.14         2.09 o
   3   3   5          0.75          1.55         0.89 o
   4   3   5        676.54        686.39         7.48 o
   5   3   5          1.33          0.26         1.16 o
   6   3   5          5.18          6.70         1.70 o
   7   3   5         22.83         23.26         3.19 o
   8   3   5        100.00        103.23         5.77 o
   9   3   5          7.10          5.72         1.52 o
  10   3   5          0.51          0.07         1.15 o
  11   3   5          0.00         -1.03         1.03 o
  -7   4   5         24.28         30.43         2.63 o
  -6   4   5          1.76          1.53         1.93 o
  -5   4   5          2.37          3.62         1.38 o
  -4   4   5        323.04        299.34         9.76 o
  -3   4   5         30.78         30.93         2.12 o
  -2   4   5         17.47         13.34         1.81 o
  -1   4   5        252.98        261.29         4.51 o
   0   4   5          0.64          1.74         1.14 o
   1   4   5        935.27        922.87         9.23 o
   2   4   5        111.74         91.61         2.16 o
   3   4   5        287.83        273.48         5.29 o
   4   4   5       1473.03       1555.76        12.63 o
   5   4   5        703.43        763.82        11.52 o
   6   4   5         87.53         91.00         3.25 o
   7   4   5         11.43         17.26         2.35 o
   8   4   5          0.53         -1.83         1.86 o
   9   4   5          0.62         -0.15         1.02 o
  10   4   5          6.91          6.89         1.13 o
  11   4   5          2.00          1.70         1.22 o
  -6   5   5          2.47          0.54         1.93 o
  -5   5   5          0.45          2.15         1.92 o
  -4   5   5          0.00         -1.12         1.12 o
  -3   5   5          9.94          3.80         1.52 o
  -2   5   5          9.62          6.54         1.41 o
  -1   5   5         97.06         92.65         3.37 o
   0   5   5         11.24         10.09         1.49 o
   1   5   5         99.80         95.56         2.67 o
   2   5   5        169.48        156.45         4.11 o
   3   5   5         27.85         29.29         1.39 o
   4   5   5          6.95          5.48         1.03 o
   5   5   5          0.12          0.90         1.06 o
   6   5   5         43.11         36.14         2.00 o
   7   5   5         43.02         38.46         2.02 o
   8   5   5         12.96         14.93         1.59 o
   9   5   5          3.25          2.90         1.21 o
  10   5   5         19.26         19.79         1.47 o
  -6   6   5          5.45          2.59         1.60 o
  -5   6   5          0.32          3.07         2.75 o
  -4   6   5          2.88          2.14         1.47 o
  -3   6   5         21.72         26.17         1.83 o
  -2   6   5          1.18          1.07         1.57 o
  -1   6   5          0.31          0.01         1.32 o
   0   6   5          2.61          3.66         1.45 o
   1   6   5         10.55         14.88         1.67 o
   2   6   5          6.68          5.82         1.16 o
   3   6   5          0.64         -0.23         0.88 o
   4   6   5          6.97          7.55         1.18 o
   5   6   5          5.69          5.50         1.20 o
   6   6   5         99.90        100.42         3.47 o
   7   6   5         53.62         51.11         2.11 o
   8   6   5          2.63          3.47         2.92 o
   9   6   5          3.73          4.38         1.30 o
  10   6   5          0.25          0.04         0.94 o
  -5   7   5          6.42          6.20         2.41 o
  -4   7   5          0.85         -0.51         3.48 o
  -3   7   5        185.50        180.58         6.95 o
  -2   7   5         85.25         79.02         3.48 o
  -1   7   5         41.26         38.52         2.87 o
   0   7   5          9.56          8.62         2.62 o
   1   7   5         68.06         66.85         3.35 o
   2   7   5        165.25        169.97         4.85 o
   3   7   5          0.50         -1.54         1.54 o
   4   7   5          7.58          8.75         1.28 o
   5   7   5          0.45         -0.53         0.86 o
   6   7   5          6.18          3.73         0.98 o
   7   7   5          1.10          3.85         2.50 o
   8   7   5          8.96          9.80         2.30 o
   9   7   5          5.44          6.94         1.28 o
  10   7   5          7.90          7.03         0.95 o
  -4   8   5          0.76          1.17         1.93 o
  -3   8   5         17.82         17.45         2.10 o
  -2   8   5         64.98         68.39         3.77 o
  -1   8   5          4.04          6.23         2.68 o
   0   8   5          0.83         -0.44         1.82 o
   1   8   5          5.25          1.36         1.12 o
   2   8   5          1.00          3.50         1.80 o
   3   8   5          0.50          0.11         1.43 o
   4   8   5          9.28          9.13         1.17 o
   5   8   5          7.45          5.54         1.01 o
   6   8   5          0.06         -1.80         1.80 o
   7   8   5          6.08          6.42         1.82 o
   8   8   5          7.68          6.86         1.19 o
   9   8   5          3.09          2.46         1.01 o
  -3   9   5          0.06         -0.68         1.77 o
  -2   9   5          0.86          1.03         1.28 o
  -1   9   5          2.18          0.96         1.74 o
   0   9   5          5.73          7.75         2.02 o
   1   9   5          3.00          0.55         4.27 o
   2   9   5         23.62         29.61         3.32 o
   3   9   5         16.00         14.43         2.77 o
   4   9   5          0.23         -0.41         1.73 o
   5   9   5          2.37          3.59         1.64 o
   6   9   5          0.90         -0.01         3.79 o
   7   9   5          1.80          3.34         1.37 o
   8   9   5          0.50          0.16         0.85 o
  -2  10   5          0.01          0.21         1.93 o
  -1  10   5          5.29          4.88         1.58 o
   0  10   5          9.72         14.53         2.22 o
   1  10   5          1.09         -0.56         2.04 o
   2  10   5          7.96          8.11         2.74 o
   3  10   5         50.24         56.08         3.68 o
   4  10   5          0.32          3.56         2.79 o
   5  10   5          3.88          4.36         2.50 o
   6  10   5         10.62          7.48         1.76 o
   7  10   5          0.30          1.25         0.83 o
   1  11   5         18.39         21.63         2.05 o
   2  11   5         18.85         21.30         2.00 o
   3  11   5          4.04          3.50         2.77 o
   4  11   5         11.44         15.29         3.46 o
   5  11   5          0.58          0.87         1.10 o
  -3  -9   6          2.86          2.21         1.00 o
  -2  -9   6          3.67          3.80         1.57 o
  -1  -9   6          0.03          0.89         1.33 o
   0  -9   6          0.61          2.33         1.52 o
   1  -9   6          6.72          6.97         1.91 o
   2  -9   6          4.08          6.08         1.39 o
   3  -9   6          0.27          1.75         1.84 o
   4  -9   6          0.27          1.35         2.09 o
  -4  -8   6          0.02         -1.02         2.22 o
  -3  -8   6          9.24          5.82         1.46 o
  -2  -8   6          0.54          3.20         1.22 o
  -1  -8   6          3.33          4.19         1.61 o
   0  -8   6          3.40          3.52         1.43 o
   1  -8   6         46.74         48.96         3.07 o
   2  -8   6          0.26         -0.26         1.72 o
   3  -8   6         47.30         51.36         4.59 o
   4  -8   6          1.23          3.15         4.85 o
   5  -8   6         12.14         11.09         3.29 o
   6  -8   6          8.17         11.69         2.47 o
  -5  -7   6          2.08          1.77         1.42 o
  -4  -7   6          2.59          0.96         2.09 o
  -3  -7   6          0.01         -1.54         1.54 o
  -2  -7   6         82.44         85.64         4.63 o
  -1  -7   6          0.15         -0.02         1.97 o
   0  -7   6          1.01         -0.30         1.53 o
   1  -7   6          1.03          0.52         1.43 o
   2  -7   6          0.88          0.04         2.15 o
   3  -7   6         37.10         26.05         2.32 o
   4  -7   6         51.89         51.38         4.31 o
   5  -7   6         11.73         13.28         3.38 o
   6  -7   6          2.51          4.06         1.50 o
   7  -7   6          2.68          4.84         2.20 o
  -6  -6   6          0.27         -0.28         1.86 o
  -5  -6   6          4.69          3.86         1.97 o
  -4  -6   6          0.13         -0.69         1.67 o
  -3  -6   6         12.67         14.73         1.83 o
  -2  -6   6        369.17        386.36         7.27 o
  -1  -6   6        432.77        394.45         7.56 o
   0  -6   6         60.47         61.13         3.64 o
   1  -6   6         77.52         61.25         2.97 o
   2  -6   6          3.93          3.13         1.34 o
   3  -6   6         10.10         11.40         1.97 o
   4  -6   6          0.07          0.12         1.26 o
   5  -6   6          1.19          3.26         1.77 o
   6  -6   6         18.81         17.37         2.23 o
   7  -6   6          0.42         -0.90         1.05 o
   8  -6   6          2.32          2.24         1.12 o
  -6  -5   6          5.84          2.06         3.07 o
  -5  -5   6         28.83         24.87         4.77 o
  -4  -5   6         35.34         35.20         5.98 o
  -3  -5   6         17.61         12.37         2.17 o
  -2  -5   6        262.65        254.13         9.37 o
  -1  -5   6         15.85         11.19         1.98 o
   0  -5   6         69.53         65.96         2.81 o
   1  -5   6        150.42        145.17         4.98 o
   2  -5   6          6.54          8.55         1.49 o
   3  -5   6        135.00        137.92         4.66 o
   4  -5   6        250.30        230.46         8.06 o
   5  -5   6          2.16          3.14         1.07 o
   6  -5   6         59.92         46.48         3.04 o
   7  -5   6         22.27         19.31         2.24 o
   8  -5   6          0.20          0.46         1.46 o
   9  -5   6          0.65         -0.88         0.93 o
  -7  -4   6          0.01          0.39         1.08 o
  -6  -4   6          6.65          3.50         1.75 o
  -5  -4   6         76.44         68.62         4.78 o
  -4  -4   6          3.85          5.48         1.52 o
  -3  -4   6         78.26         66.39         3.06 o
  -2  -4   6        262.46        255.45         5.91 o
  -1  -4   6         59.50         51.26         2.35 o
   0  -4   6        105.22        105.28         3.66 o
   1  -4   6         83.30         85.57         2.63 o
   2  -4   6         30.57         38.52         2.27 o
   3  -4   6        189.08        192.56         4.09 o
   4  -4   6         13.31         13.63         1.45 o
   5  -4   6        116.94        124.12         5.93 o
   6  -4   6         37.65         36.23         2.59 o
   7  -4   6         32.78         30.02         2.74 o
   8  -4   6          1.75          2.87         1.43 o
   9  -4   6          0.42         -2.24         2.24 o
  -7  -3   6          0.50          0.78         1.19 o
  -6  -3   6          1.22         -0.22         1.46 o
  -5  -3   6          5.26          6.04         1.55 o
  -4  -3   6          1.88         -1.48         1.54 o
  -3  -3   6        398.82        402.50         6.70 o
  -2  -3   6        111.61        105.05         3.07 o
  -1  -3   6        150.59        155.26         3.80 o
   0  -3   6          0.03          0.34         0.80 o
   1  -3   6         13.79         13.24         1.19 o
   2  -3   6         30.09         27.33         1.46 o
   3  -3   6        363.56        351.68         5.07 o
   4  -3   6         28.04         31.18         2.05 o
   5  -3   6          0.10          0.86         0.98 o
   6  -3   6          8.36          6.35         1.13 o
   7  -3   6        244.33        252.92         8.28 o
   8  -3   6         47.07         43.89         2.91 o
   9  -3   6         11.92         11.43         2.22 o
  10  -3   6          7.44          5.14         1.56 o
  -7  -2   6          0.00          0.21         1.28 o
  -6  -2   6         20.97         18.48         2.19 o
  -5  -2   6         16.61         17.50         2.09 o
  -4  -2   6         18.77         21.26         2.93 o
  -3  -2   6         55.84         47.44         2.48 o
  -2  -2   6         25.49         25.53         1.73 o
  -1  -2   6         25.36         27.95         1.49 o
   0  -2   6        143.05        142.05         2.82 o
   1  -2   6        133.48        164.91         2.62 o
   2  -2   6        149.93        152.90         3.48 o
   3  -2   6         17.99         20.37         1.36 o
   4  -2   6          2.78          2.60         0.88 o
   5  -2   6          5.29          6.11         1.13 o
   6  -2   6         76.26         72.49         2.73 o
   7  -2   6        133.77        125.26         4.95 o
   8  -2   6         41.45         46.66         3.23 o
   9  -2   6          0.19          1.41         1.62 o
  10  -2   6          0.26          0.12         0.96 o
  -7  -1   6          5.93          7.09         1.60 o
  -6  -1   6          2.34          4.00         1.17 o
  -5  -1   6          0.81         -1.37         1.37 o
  -4  -1   6        291.85        289.87         6.98 o
  -3  -1   6         11.28         10.97         1.90 o
  -2  -1   6          4.05          1.42         1.45 o
  -1  -1   6         88.55         92.84         3.01 o
   0  -1   6          4.21          5.12         0.78 o
   1  -1   6         72.29         80.24         2.16 o
   2  -1   6        591.96        608.92         5.51 o
   3  -1   6          9.77         13.22         1.23 o
   4  -1   6        122.38        125.80         3.84 o
   5  -1   6          7.37          6.80         0.99 o
   6  -1   6          0.61         -0.04         1.09 o
   7  -1   6         89.14         87.83         3.15 o
   8  -1   6         35.93         36.16         2.15 o
   9  -1   6        165.32        175.72         4.72 o
  10  -1   6         50.65         56.96         2.46 o
  -7   0   6         29.68         37.63         2.02 o
  -6   0   6          5.86          8.48         1.37 o
  -5   0   6         13.64          9.86         1.35 o
  -4   0   6          1.25          1.92         1.45 o
  -3   0   6         92.04         87.66         3.34 o
  -2   0   6        114.63        127.14         3.58 o
  -1   0   6         31.08         39.64         1.82 o
   0   0   6        572.20        683.40         4.92 o
   1   0   6         14.87         20.28         1.13 o
   2   0   6          6.47          5.70         0.91 o
   3   0   6          0.18          0.13         0.59 o
   4   0   6        120.85        116.43         2.67 o
   5   0   6        211.46        225.83         3.68 o
   6   0   6        199.89        201.97         4.53 o
   7   0   6          1.52         -0.98         0.98 o
   8   0   6          0.32          0.24         0.61 o
   9   0   6          0.10         -1.70         1.70 o
  10   0   6          4.53          2.57         1.17 o
  11   0   6          1.00          0.78         1.03 o
  -7   1   6          0.01         -0.13         1.10 o
  -6   1   6          1.17         -0.72         1.35 o
  -5   1   6        192.56        191.00         4.20 o
  -4   1   6        806.42        811.99        11.73 o
  -3   1   6          6.82          6.30         1.39 o
  -2   1   6          3.80          3.63         1.87 o
  -1   1   6          0.00          0.10         1.63 o
   0   1   6        392.71        398.67         5.39 o
   1   1   6        275.15        298.83         3.83 o
   2   1   6         74.73         81.37         2.10 o
   3   1   6        116.27        120.79         2.97 o
   4   1   6        248.96        238.98         4.24 o
   5   1   6          0.10          0.01         0.85 o
   6   1   6         30.75         28.50         2.01 o
   7   1   6          3.95          5.67         1.76 o
   8   1   6         10.47         11.17         2.25 o
   9   1   6          0.48          0.39         1.06 o
  10   1   6         30.60         32.73         2.51 o
  11   1   6          3.27          5.59         1.05 o
  -7   2   6          5.31          7.25         1.39 o
  -6   2   6         27.73         29.76         1.99 o
  -5   2   6         15.25         14.31         1.78 o
  -4   2   6        120.21        119.04         3.94 o
  -3   2   6         39.80         46.84         3.16 o
  -2   2   6          1.11          1.12         1.24 o
  -1   2   6         96.46         96.65         3.01 o
   0   2   6         44.29         59.34         2.36 o
   1   2   6        282.91        311.69         5.76 o
   2   2   6          8.05         11.64         1.33 o
   3   2   6         15.50         20.06         1.60 o
   4   2   6        144.94        143.17         3.42 o
   5   2   6         56.57         55.08         2.39 o
   6   2   6         64.18         70.12         2.76 o
   7   2   6         36.36         35.94         3.48 o
   8   2   6          5.92          2.84         3.30 o
   9   2   6          6.41          5.81         1.47 o
  10   2   6          4.45          2.99         1.28 o
  11   2   6          0.68          0.37         0.86 o
  -7   3   6          1.22          0.58         1.19 o
  -6   3   6          0.58          0.58         1.23 o
  -5   3   6          7.64          6.13         1.66 o
  -4   3   6         62.55         63.56         2.34 o
  -3   3   6        128.23        134.60         3.68 o
  -2   3   6         94.62         95.53         3.25 o
  -1   3   6          7.50          7.09         1.03 o
   0   3   6         63.97         64.40         3.08 o
   1   3   6         52.54         56.19         2.91 o
   2   3   6        218.88        221.22         4.21 o
   3   3   6        146.42        156.29         3.62 o
   4   3   6         76.14         67.60         2.54 o
   5   3   6          0.05         -0.02         1.10 o
   6   3   6         20.43         21.17         2.29 o
   7   3   6          5.98          5.85         2.48 o
   8   3   6          7.32         11.16         2.58 o
   9   3   6         27.04         30.88         3.72 o
  10   3   6          1.47          0.95         1.10 o
  11   3   6          2.13          1.52         0.99 o
  -6   4   6          5.20          1.45         1.04 o
  -5   4   6         17.24         14.15         2.29 o
  -4   4   6          6.94          4.57         1.82 o
  -3   4   6          0.05          1.21         1.36 o
  -2   4   6          5.96          5.47         1.47 o
  -1   4   6          2.86          4.04         1.17 o
   0   4   6        193.75        177.14         4.92 o
   1   4   6         78.48         77.67         2.79 o
   2   4   6         12.08         14.37         1.45 o
   3   4   6          3.94          4.30         1.11 o
   4   4   6         29.31         26.70         1.86 o
   5   4   6          7.29          9.29         2.06 o
   6   4   6          1.99          1.82         1.56 o
   7   4   6         30.22         31.22         2.67 o
   8   4   6         29.65         28.86         2.68 o
   9   4   6         40.25         42.19         2.34 o
  10   4   6          0.37          1.37         0.94 o
  11   4   6          2.25          1.58         0.89 o
  -6   5   6          0.07         -0.12         1.25 o
  -5   5   6          0.76          0.55         0.96 o
  -4   5   6          0.35         -3.39         3.39 o
  -3   5   6          2.42          2.48         1.43 o
  -2   5   6          0.14          1.30         1.98 o
  -1   5   6         15.14         17.06         1.97 o
   0   5   6          4.39          4.84         1.88 o
   1   5   6        402.44        402.43         7.30 o
   2   5   6         15.90         15.16         1.49 o
   3   5   6          5.26          6.33         1.04 o
   4   5   6         22.97         23.91         1.65 o
   5   5   6         95.73         91.23         2.83 o
   6   5   6        245.12        247.72         5.13 o
   7   5   6        254.44        280.99         5.54 o
   8   5   6         16.24         15.96         2.17 o
   9   5   6          3.67          6.55         1.96 o
  10   5   6         17.82         17.36         1.40 o
  -5   6   6          0.82         -0.02         3.02 o
  -4   6   6          4.15          6.94         2.39 o
  -3   6   6          3.51          3.82         1.31 o
  -2   6   6          1.59          5.24         1.02 o
  -1   6   6          0.40         -0.49         1.82 o
   0   6   6        109.95        101.07         4.21 o
   1   6   6        192.28        202.93         7.27 o
   2   6   6         78.60         85.54         2.83 o
   3   6   6          0.52          0.03         1.09 o
   4   6   6         16.91         18.28         1.54 o
   5   6   6          7.04          4.00         1.32 o
   6   6   6        523.76        494.85        12.37 o
   7   6   6        118.44        109.70         2.64 o
   8   6   6          0.00         -1.46         1.46 o
   9   6   6          0.19         -0.27         1.34 o
  10   6   6          0.31         -0.54         0.96 o
  -4   7   6          3.16          0.11         2.02 o
  -3   7   6          2.07          1.74         1.37 o
  -2   7   6         36.06         34.45         4.22 o
  -1   7   6         71.25         72.74         3.71 o
   0   7   6         71.40         65.44         4.29 o
   1   7   6          0.29          1.39         2.11 o
   2   7   6        262.74        256.79         6.14 o
   3   7   6         12.85         10.28         1.90 o
   4   7   6         21.39         21.69         2.15 o
   5   7   6          8.69          7.04         1.67 o
   6   7   6        104.01        103.37         2.55 o
   7   7   6          0.08         -1.60         1.60 o
   8   7   6         15.59         14.11         1.88 o
   9   7   6          0.62         -0.76         1.09 o
  10   7   6          1.24          0.71         0.70 o
  -4   8   6          0.01          0.78         2.13 o
  -3   8   6          8.50          7.86         1.45 o
  -2   8   6          8.04          1.04         1.97 o
  -1   8   6          8.24          6.09         1.97 o
   0   8   6         49.65         52.11         5.29 o
   1   8   6         77.53         87.38         4.98 o
   2   8   6          0.65          0.63         1.75 o
   3   8   6          2.14          1.91         1.00 o
   4   8   6         10.92         14.44         1.31 o
   5   8   6          9.55         10.90         1.81 o
   6   8   6          0.01          1.54         0.90 o
   7   8   6          0.00         -0.53         1.46 o
   8   8   6          9.09          7.51         1.52 o
   9   8   6          0.97         -0.39         1.13 o
  -2   9   6          1.51          2.60         1.23 o
  -1   9   6         13.69         15.18         2.15 o
   0   9   6          1.11          2.05         2.23 o
   1   9   6         15.15         15.08         3.30 o
   2   9   6         38.26         42.43         3.89 o
   3   9   6          9.71          9.00         2.36 o
   4   9   6          3.10          1.33         2.38 o
   5   9   6          1.93          5.45         2.34 o
   6   9   6          4.81          4.75         1.75 o
   7   9   6          0.67          1.09         0.98 o
   8   9   6          2.53          1.31         0.86 o
  -1  10   6          8.82          9.02         1.54 o
   0  10   6          0.45          0.35         1.41 o
   1  10   6          0.08          2.83         2.07 o
   2  10   6          2.63          3.77         2.07 o
   3  10   6          1.50          2.62         2.74 o
   4  10   6          3.17          4.39         1.42 o
   5  10   6          0.11         -1.83         1.83 o
   6  10   6          7.79          6.44         1.71 o
   7  10   6          0.86         -0.53         0.96 o
   2  11   6          7.48          9.69         1.46 o
   3  11   6          0.27          2.13         1.14 o
   4  11   6          0.04          0.36         2.45 o
  -1  -9   7          6.58          5.22         1.40 o
   0  -9   7          4.65          6.31         1.46 o
   1  -9   7          0.65          3.23         1.36 o
   2  -9   7          4.56          7.84         1.30 o
   3  -9   7         20.99         22.36         2.71 o
  -3  -8   7         18.38         21.03         2.83 o
  -2  -8   7          0.40         -1.25         1.25 o
  -1  -8   7         17.12         20.53         4.78 o
   0  -8   7          0.23          0.44         1.03 o
   1  -8   7         18.90         16.08         1.95 o
   2  -8   7          1.68          1.98         1.68 o
   3  -8   7          3.59          0.41         1.56 o
   4  -8   7          8.39          5.99         2.93 o
   5  -8   7          1.23          1.14         2.57 o
  -4  -7   7         13.96         13.83         1.74 o
  -3  -7   7         20.52         14.50         1.67 o
  -2  -7   7          0.14          3.71         1.33 o
  -1  -7   7          1.76          5.15         1.56 o
   0  -7   7         14.56         14.94         2.40 o
   1  -7   7         29.73         26.23         2.14 o
   2  -7   7         37.85         35.11         2.62 o
   3  -7   7          4.27          1.63         1.71 o
   4  -7   7          1.70          2.13         1.70 o
   5  -7   7          5.31          1.93         2.10 o
   6  -7   7          0.00          0.01         1.37 o
   7  -7   7         38.42         41.27         2.75 o
  -5  -6   7          8.85          5.14         2.35 o
  -4  -6   7          0.02         -2.60         3.06 o
  -3  -6   7          3.32          2.09         1.65 o
  -2  -6   7         43.56         50.30         5.52 o
  -1  -6   7        208.43        226.63        12.02 o
   0  -6   7        113.54        102.96         5.00 o
   1  -6   7         25.70         20.72         1.50 o
   2  -6   7         46.14         43.66         1.79 o
   3  -6   7         41.37         35.15         1.78 o
   4  -6   7          0.38         -1.07         1.17 o
   5  -6   7         14.26         14.26         1.74 o
   6  -6   7          8.02          7.61         1.86 o
   7  -6   7          7.63          7.50         1.54 o
   8  -6   7          2.48          5.20         2.01 o
  -6  -5   7          0.01         -0.02         3.20 o
  -5  -5   7          8.80         10.27         3.22 o
  -4  -5   7         41.90         32.82         5.56 o
  -3  -5   7         86.80         83.06         4.69 o
  -2  -5   7          2.28         -2.18         2.18 o
  -1  -5   7          0.06          1.00         1.89 o
   0  -5   7         11.57         10.88         1.74 o
   1  -5   7         77.15         74.51         3.82 o
   2  -5   7         67.22         63.57         3.18 o
   3  -5   7         65.65         55.64         3.31 o
   4  -5   7         24.58         15.96         2.24 o
   5  -5   7         76.71         68.91         2.92 o
   6  -5   7          0.00         -1.76         1.76 o
   7  -5   7          1.13         -0.34         1.95 o
   8  -5   7          4.10          2.56         1.21 o
  -6  -4   7          1.55         -1.03         1.03 o
  -5  -4   7         13.73         14.76         2.85 o
  -4  -4   7         27.31         25.26         3.25 o
  -3  -4   7         36.12         37.26         2.41 o
  -2  -4   7          0.60          1.51         1.12 o
  -1  -4   7          0.60         -0.22         1.22 o
   0  -4   7        481.21        469.49         7.50 o
   1  -4   7        254.48        259.84         4.72 o
   2  -4   7        114.15        126.50         3.66 o
   3  -4   7        215.46        196.58         4.37 o
   4  -4   7          0.30          1.30         1.17 o
   5  -4   7        120.01        109.56         3.97 o
   6  -4   7        160.86        146.39         3.68 o
   7  -4   7          5.21          4.60         1.64 o
   8  -4   7         33.15         28.09         2.70 o
   9  -4   7          0.74         -1.24         1.24 o
  -6  -3   7          4.88          3.33         1.97 o
  -5  -3   7          0.90         -1.84         1.84 o
  -4  -3   7        378.60        330.80         9.57 o
  -3  -3   7        246.38        228.28         5.34 o
  -2  -3   7          1.64         -0.13         1.06 o
  -1  -3   7         45.06         43.16         2.08 o
   0  -3   7        148.69        142.30         4.42 o
   1  -3   7         13.24         11.89         1.23 o
   2  -3   7          8.42          9.34         1.08 o
   3  -3   7         19.90         15.91         1.52 o
   4  -3   7         78.05         68.40         2.95 o
   5  -3   7        214.78        204.50         5.13 o
   6  -3   7         37.32         38.42         2.49 o
   7  -3   7          1.15          3.65         1.64 o
   8  -3   7         10.21         11.75         1.86 o
   9  -3   7         20.28         17.13         2.53 o
  10  -3   7          0.22         -1.43         1.43 o
  -7  -2   7          0.20          0.91         0.99 o
  -6  -2   7          0.15         -0.84         1.10 o
  -5  -2   7          0.88         -0.56         1.51 o
  -4  -2   7        115.37         96.04         2.98 o
  -3  -2   7          6.57          5.60         1.26 o
  -2  -2   7         83.18         89.45         3.04 o
  -1  -2   7        148.68        153.59         3.34 o
   0  -2   7        157.49        148.68         3.83 o
   1  -2   7        142.52        145.38         5.88 o
   2  -2   7         16.67         15.38         1.10 o
   3  -2   7        119.37        111.17         2.98 o
   4  -2   7         32.27         32.98         1.91 o
   5  -2   7         61.68         59.52         2.82 o
   6  -2   7         37.55         38.13         2.18 o
   7  -2   7          0.17          1.62         1.37 o
   8  -2   7        110.65        120.54         4.12 o
   9  -2   7          2.73          5.12         1.94 o
  10  -2   7          9.39          8.61         1.38 o
  -7  -1   7          1.71          1.97         1.21 o
  -6  -1   7          5.01          7.84         1.22 o
  -5  -1   7          1.26          1.96         1.01 o
  -4  -1   7         20.34         17.34         1.74 o
  -3  -1   7          2.30          1.48         2.18 o
  -2  -1   7          6.83         10.41         1.76 o
  -1  -1   7          6.08          6.63         1.42 o
   0  -1   7        118.29        121.74         3.00 o
   1  -1   7          1.00          1.52         0.86 o
   2  -1   7         36.91         35.56         1.49 o
   3  -1   7         13.65         14.87         1.26 o
   4  -1   7        122.11        120.70         5.00 o
   5  -1   7          0.04          0.75         1.20 o
   6  -1   7         12.74         14.05         2.29 o
   7  -1   7          0.00         -0.81         0.81 o
   8  -1   7          3.01         -0.12         1.20 o
   9  -1   7         89.09         99.37         4.28 o
  10  -1   7         19.28         21.74         1.60 o
  -7   0   7          0.09         -0.60         0.80 o
  -6   0   7          4.18          3.80         1.16 o
  -5   0   7         19.49         20.92         1.79 o
  -4   0   7          0.01          2.74         1.00 o
  -3   0   7          0.95         -1.01         1.99 o
  -2   0   7         44.04         45.80         4.00 o
  -1   0   7          2.89          1.68         1.17 o
   0   0   7        330.21        343.50         4.82 o
   1   0   7        593.64        659.91         6.23 o
   2   0   7          0.89         -0.06         0.71 o
   3   0   7          0.61          2.37         0.70 o
   4   0   7        207.59        216.06         6.74 o
   5   0   7        134.86        127.04         4.12 o
   6   0   7          4.75          4.24         1.27 o
   7   0   7         43.31         42.97         2.06 o
   8   0   7         26.20         26.34         1.89 o
   9   0   7          1.70          1.13         1.20 o
  10   0   7          0.18          1.46         0.93 o
  11   0   7          3.01          3.56         1.15 o
  -6   1   7          0.02         -0.92         1.14 o
  -5   1   7         12.44         12.66         1.50 o
  -4   1   7         55.51         54.30         2.39 o
  -3   1   7        184.34        175.23         6.89 o
  -2   1   7          0.70          4.49         2.13 o
  -1   1   7          3.64          3.31         1.53 o
   0   1   7        608.66        642.54         7.76 o
   1   1   7         25.71         29.89         1.54 o
   2   1   7          0.22          0.40         0.98 o
   3   1   7          0.00         -0.08         0.90 o
   4   1   7        227.71        230.92         6.36 o
   5   1   7          6.64          3.22         1.26 o
   6   1   7         83.52         83.24         3.73 o
   7   1   7          4.50          4.91         1.55 o
   8   1   7          5.86          7.79         1.59 o
   9   1   7          6.05          4.87         1.35 o
  10   1   7          8.45          9.16         1.49 o
  11   1   7         17.26         17.80         1.34 o
  -6   2   7          6.86          8.30         1.30 o
  -5   2   7          1.48          0.40         1.30 o
  -4   2   7          0.55         -0.31         1.13 o
  -3   2   7         11.26          6.41         2.15 o
  -2   2   7        173.77        172.57         6.64 o
  -1   2   7         42.44         45.83         2.84 o
   0   2   7          0.00          0.56         1.45 o
   1   2   7         42.71         45.44         2.75 o
   2   2   7        649.95        691.42         7.65 o
   3   2   7        110.18        105.56         3.14 o
   4   2   7         38.28         43.24         2.59 o
   5   2   7         62.63         58.12         2.66 o
   6   2   7        101.37         99.37         3.41 o
   7   2   7         53.11         52.45         4.24 o
   8   2   7         10.67         12.30         1.45 o
   9   2   7          1.82          1.28         1.18 o
  10   2   7          2.87          2.96         1.17 o
  11   2   7          0.74          0.97         0.78 o
  -6   3   7          9.29          9.17         1.50 o
  -5   3   7          0.02         -0.82         1.37 o
  -4   3   7          2.06          2.08         1.99 o
  -3   3   7        189.68        179.52         5.49 o
  -2   3   7        935.76        955.36        14.04 o
  -1   3   7         20.99         23.21         2.87 o
   0   3   7         32.61         30.34         3.25 o
   1   3   7        101.15        101.30         4.00 o
   2   3   7         18.09         13.75         1.96 o
   3   3   7         19.87         19.10         1.77 o
   4   3   7          0.00          0.09         1.36 o
   5   3   7          5.35          5.37         1.42 o
   6   3   7         17.08         14.92         2.02 o
   7   3   7          2.02          4.34         2.44 o
   8   3   7          0.89         -0.21         1.27 o
   9   3   7          7.32         10.76         1.47 o
  10   3   7          8.76          8.42         1.27 o
  11   3   7          0.06         -0.77         0.82 o
  -6   4   7          8.65          7.50         1.60 o
  -5   4   7          2.11          3.52         1.99 o
  -4   4   7          4.28          1.14         1.22 o
  -3   4   7        206.14        204.46         5.22 o
  -2   4   7         45.64         43.93         2.70 o
  -1   4   7         13.45         15.21         2.11 o
   0   4   7         16.26         19.22         2.27 o
   1   4   7         55.19         52.66         3.16 o
   2   4   7         29.67         27.70         1.85 o
   3   4   7         39.51         42.40         2.47 o
   4   4   7          9.38         10.48         1.57 o
   5   4   7         21.57         27.32         2.41 o
   6   4   7        135.57        135.26         5.07 o
   7   4   7          0.42         -1.86         2.48 o
   8   4   7         31.57         37.04         2.03 o
   9   4   7          0.68          1.85         1.14 o
  10   4   7          8.72          9.43         1.23 o
  11   4   7          0.49          0.21         0.73 o
  -5   5   7          5.46          5.36         0.88 o
  -4   5   7         16.52         16.12         2.93 o
  -3   5   7         46.54         54.93         3.26 o
  -2   5   7        244.55        244.90         6.22 o
  -1   5   7        120.25        114.68         5.37 o
   0   5   7        141.95        152.99         5.07 o
   1   5   7          0.50          2.72         1.72 o
   2   5   7         56.19         50.66         2.35 o
   3   5   7          7.02          8.95         1.50 o
   4   5   7         44.27         43.64         2.17 o
   5   5   7          0.45          1.01         1.33 o
   6   5   7        189.53        184.96         5.11 o
   7   5   7         19.52         24.44         2.04 o
   8   5   7          5.19          1.70         1.21 o
   9   5   7          1.89          3.82         1.16 o
  10   5   7          4.51          4.76         1.02 o
  -4   6   7          0.24          0.80         1.46 o
  -3   6   7          0.90          1.83         1.44 o
  -2   6   7         72.79         68.64         5.01 o
  -1   6   7          3.88         10.42         2.57 o
   0   6   7          1.19         -1.67         1.67 o
   1   6   7          0.14          2.52         1.68 o
   2   6   7          6.71         12.44         1.41 o
   3   6   7         24.37         19.59         1.68 o
   4   6   7         10.08          6.29         1.66 o
   5   6   7         30.64         25.76         2.29 o
   6   6   7        236.04        235.47         5.88 o
   7   6   7        174.51        180.89         3.67 o
   8   6   7         55.83         55.54         3.42 o
   9   6   7         24.64         27.26         2.07 o
  10   6   7          0.03         -0.03         1.08 o
  -4   7   7          0.86          3.89         2.23 o
  -3   7   7          3.67          0.49         1.57 o
  -2   7   7          2.78          1.36         2.26 o
  -1   7   7          2.39          6.33         1.69 o
   0   7   7          2.71          2.29         1.70 o
   1   7   7         11.09          9.69         1.74 o
   2   7   7          0.00          0.72         1.82 o
   3   7   7          6.29          0.88         1.33 o
   4   7   7         22.00         21.86         1.94 o
   5   7   7          0.98          2.53         1.46 o
   6   7   7         34.80         35.36         2.80 o
   7   7   7          1.82          2.65         1.03 o
   8   7   7          0.50         -1.10         1.25 o
   9   7   7         15.84         11.98         1.24 o
  10   7   7          0.09         -0.53         0.64 o
  -3   8   7          0.18          3.12         1.14 o
  -2   8   7          0.15          2.99         1.74 o
  -1   8   7         11.80         15.70         2.89 o
   0   8   7          3.60          2.76         4.59 o
   1   8   7         29.39         30.93         3.55 o
   2   8   7         41.76         44.29         4.75 o
   3   8   7         31.39         37.18         3.87 o
   4   8   7          4.92          6.49         1.90 o
   5   8   7          4.53          4.77         2.37 o
   6   8   7          3.39         -1.04         1.23 o
   7   8   7          1.61          0.82         1.07 o
   8   8   7         17.40         12.67         2.11 o
   9   8   7         14.10         10.40         0.99 o
  -2   9   7          0.67          0.31         1.07 o
  -1   9   7         29.79         29.79         2.98 o
   0   9   7         13.26         15.03         3.28 o
   1   9   7          0.30         -0.49         2.08 o
   2   9   7          2.28          1.93         2.15 o
   3   9   7          3.60          2.79         1.99 o
   4   9   7         25.45         28.23         2.98 o
   5   9   7          0.20          2.76         1.84 o
   6   9   7          1.91          1.20         2.28 o
   7   9   7          2.15          2.32         1.00 o
   8   9   7          2.55          2.78         0.87 o
   0  10   7         12.93         12.38         1.65 o
   1  10   7          3.15          2.13         1.63 o
   2  10   7          2.26          3.49         1.73 o
   3  10   7          3.92          8.81         1.97 o
   4  10   7          0.20          3.14         1.44 o
   5  10   7          4.71          2.08         2.01 o
   6  10   7          0.86          3.56         1.16 o
  -2  -8   8          3.11          2.65         1.15 o
  -1  -8   8          2.92          4.75         1.36 o
   0  -8   8          0.11         -1.40         1.40 o
   1  -8   8          9.71         14.78         1.74 o
   2  -8   8          3.32          6.59         1.31 o
   3  -8   8          0.06          0.28         2.20 o
   4  -8   8         30.33         34.15         3.61 o
  -3  -7   8          1.93          2.30         0.99 o
  -2  -7   8          6.95          7.04         1.53 o
  -1  -7   8          5.55          5.26         2.54 o
   0  -7   8         12.76         14.80         2.67 o
   1  -7   8         22.27         20.34         2.40 o
   2  -7   8          0.23         -0.70         1.07 o
   3  -7   8          2.54          2.83         1.37 o
   4  -7   8          0.37          2.97         1.73 o
   5  -7   8          0.56          2.17         2.40 o
   6  -7   8         11.81         13.09         1.89 o
  -4  -6   8         13.28         15.71         3.52 o
  -3  -6   8          0.00          1.44         1.48 o
  -2  -6   8          0.02          5.98         2.63 o
  -1  -6   8         10.56         11.07         2.78 o
   0  -6   8         23.96         19.37         3.63 o
   1  -6   8          4.22          5.57         2.75 o
   2  -6   8          4.77          5.00         1.41 o
   3  -6   8        151.38        164.72         6.81 o
   4  -6   8          1.44          0.07         1.45 o
   5  -6   8         20.24         20.86         2.82 o
   6  -6   8          7.50         10.77         1.83 o
   7  -6   8          1.44          0.95         1.03 o
  -5  -5   8         18.38         20.89         1.83 o
  -4  -5   8          8.08          6.15         2.36 o
  -3  -5   8          0.34         -0.77         2.82 o
  -2  -5   8          2.76          3.28         2.99 o
  -1  -5   8         15.20         10.91         3.74 o
   0  -5   8        124.37        113.18         3.71 o
   1  -5   8          0.24          0.19         2.90 o
   2  -5   8         61.22         52.23         2.30 o
   3  -5   8          6.18          2.48         1.31 o
   4  -5   8         31.65         18.62         1.83 o
   5  -5   8         69.40         60.24         4.16 o
   6  -5   8          2.67          0.33         1.70 o
   7  -5   8          7.52          7.96         1.58 o
   8  -5   8          1.57         -0.78         2.98 o
  -5  -4   8          9.36          8.26         1.38 o
  -4  -4   8         19.51         16.50         3.09 o
  -3  -4   8          3.53          1.08         1.86 o
  -2  -4   8          0.31          2.31         1.04 o
  -1  -4   8         67.52         67.08         3.69 o
   0  -4   8        747.66        806.21        15.58 o
   1  -4   8        257.95        263.76         6.61 o
   2  -4   8        166.50        162.70         4.88 o
   3  -4   8          2.64          0.70         1.34 o
   4  -4   8         58.80         59.52         2.97 o
   5  -4   8        116.21        121.87         3.39 o
   6  -4   8         25.69         24.55         2.91 o
   7  -4   8         15.87         16.83         4.51 o
   8  -4   8          0.19         -1.91         1.91 o
   9  -4   8          2.73          1.41         1.22 o
  -6  -3   8          0.03         -0.06         1.23 o
  -5  -3   8          1.46          2.35         1.16 o
  -4  -3   8          0.65          1.98         1.59 o
  -3  -3   8          6.14          2.97         1.55 o
  -2  -3   8         68.92         61.44         2.46 o
  -1  -3   8         92.27        100.67         3.50 o
   0  -3   8         90.37         96.88         3.38 o
   1  -3   8         14.65         13.80         1.65 o
   2  -3   8         17.34         16.36         1.44 o
   3  -3   8          3.42          2.33         0.99 o
   4  -3   8         54.53         46.96         2.42 o
   5  -3   8        112.68        115.31         4.05 o
   6  -3   8         15.87         13.91         1.28 o
   7  -3   8          0.24          0.56         2.92 o
   8  -3   8          3.09          2.40         1.69 o
   9  -3   8         13.90         13.97         1.63 o
  -6  -2   8          1.88          0.81         1.03 o
  -5  -2   8          0.01          0.98         1.01 o
  -4  -2   8          6.32         10.06         1.83 o
  -3  -2   8         17.55         12.61         1.39 o
  -2  -2   8        153.71        160.95         4.46 o
  -1  -2   8          1.64          2.60         1.11 o
   0  -2   8         98.52        103.36         3.24 o
   1  -2   8          4.79          3.83         1.21 o
   2  -2   8         97.02        100.61         2.51 o
   3  -2   8        130.19        131.01         3.40 o
   4  -2   8         13.21          9.75         1.31 o
   5  -2   8          1.22          1.56         1.16 o
   6  -2   8          9.31          6.72         1.65 o
   7  -2   8          8.94          8.94         1.35 o
   8  -2   8         11.95         13.73         1.77 o
   9  -2   8         47.02         42.38         2.90 o
  10  -2   8          1.28          0.89         0.87 o
  -6  -1   8          0.12          1.28         1.10 o
  -5  -1   8         12.29         13.34         1.35 o
  -4  -1   8         31.24         26.68         3.18 o
  -3  -1   8          0.43         -0.56         1.22 o
  -2  -1   8          4.85         10.88         4.16 o
  -1  -1   8         50.46         55.79         3.61 o
   0  -1   8         16.60         17.00         2.04 o
   1  -1   8        275.33        288.20         5.17 o
   2  -1   8          2.98          2.53         0.90 o
   3  -1   8         53.53         54.48         2.05 o
   4  -1   8         18.25         21.22         1.61 o
   5  -1   8        202.24        205.05         6.38 o
   6  -1   8         21.89         18.39         1.98 o
   7  -1   8          4.39          4.98         1.54 o
   8  -1   8         22.17         24.82         2.50 o
   9  -1   8         76.17         85.58         3.95 o
  10  -1   8          9.92          8.48         1.41 o
  -6   0   8          8.15          9.99         1.26 o
  -5   0   8          0.58          0.60         0.93 o
  -4   0   8         31.23         30.84         2.70 o
  -3   0   8         14.71         14.61         1.38 o
  -2   0   8         30.85         34.13         4.13 o
  -1   0   8        131.18        112.82         7.03 o
   0   0   8        138.16        138.28         5.81 o
   1   0   8          7.08          5.34         1.07 o
   2   0   8          9.40         10.20         1.31 o
   3   0   8         11.50         11.82         1.15 o
   4   0   8          0.15          1.26         1.33 o
   5   0   8          0.65          1.02         1.60 o
   6   0   8          2.91          3.06         2.38 o
   7   0   8          6.11          4.25         1.67 o
   8   0   8         43.78         47.69         2.80 o
   9   0   8         48.09         49.52         3.24 o
  10   0   8         27.00         27.20         2.17 o
  -6   1   8          1.21          0.60         0.94 o
  -5   1   8          3.84          5.48         1.16 o
  -4   1   8         32.47         36.03         2.25 o
  -3   1   8          6.95          8.11         1.41 o
  -2   1   8         89.75         92.98         5.22 o
  -1   1   8          0.57          0.26         1.15 o
   0   1   8          5.45          2.81         1.37 o
   1   1   8         33.44         29.04         1.93 o
   2   1   8         13.56         13.39         1.47 o
   3   1   8         24.13         28.35         2.00 o
   4   1   8         94.20         91.29         3.21 o
   5   1   8         70.80         71.07         3.03 o
   6   1   8         95.34         90.39         3.54 o
   7   1   8          2.04          1.21         1.12 o
   8   1   8          0.00          0.68         1.66 o
   9   1   8         12.06         14.80         2.13 o
  10   1   8          3.94          1.11         1.23 o
  11   1   8         24.74         20.16         1.71 o
  -6   2   8          0.83          1.44         0.99 o
  -5   2   8          4.56          3.54         1.42 o
  -4   2   8          1.92         -0.66         1.30 o
  -3   2   8         48.89         41.01         2.04 o
  -2   2   8          1.11          1.27         3.90 o
  -1   2   8        118.05        113.82         4.25 o
   0   2   8          6.37          4.39         1.93 o
   1   2   8         10.07          9.04         1.73 o
   2   2   8        152.78        166.67         4.92 o
   3   2   8        116.74        130.91         3.78 o
   4   2   8         13.98         15.32         1.72 o
   5   2   8          4.59          3.88         1.37 o
   6   2   8          1.65          3.54         1.35 o
   7   2   8        151.05        163.03         5.40 o
   8   2   8         24.25         22.88         1.45 o
   9   2   8          1.43          0.15         1.26 o
  10   2   8          0.15         -0.18         0.96 o
  11   2   8          0.70          0.92         0.80 o
  -5   3   8          1.94          2.35         1.36 o
  -4   3   8          1.11         -1.39         1.39 o
  -3   3   8         75.78         78.30         4.59 o
  -2   3   8        435.29        435.04        12.66 o
  -1   3   8         77.12         68.38         7.07 o
   0   3   8          7.74          3.96         2.01 o
   1   3   8          2.99          2.91         1.47 o
   2   3   8        202.58        222.59         5.91 o
   3   3   8         65.99         74.28         3.07 o
   4   3   8         65.40         72.76         3.07 o
   5   3   8          4.81          5.55         1.42 o
   6   3   8        197.23        198.46         4.97 o
   7   3   8         38.85         32.84         2.84 o
   8   3   8          6.19          6.08         1.51 o
   9   3   8          4.42          2.59         1.08 o
  10   3   8          3.26          4.57         1.31 o
  11   3   8          2.90          3.27         0.93 o
  -5   4   8         15.31         16.81         1.33 o
  -4   4   8          3.43          3.98         1.23 o
  -3   4   8          4.10          7.05         2.15 o
  -2   4   8        163.26        155.01         4.91 o
  -1   4   8         72.31         66.01         4.13 o
   0   4   8        122.23        127.69         4.65 o
   1   4   8          2.31          3.76         1.68 o
   2   4   8         31.92         37.52         2.54 o
   3   4   8         18.84         20.12         2.39 o
   4   4   8         31.28         32.84         2.31 o
   5   4   8         35.64         36.73         2.51 o
   6   4   8         15.77         14.84         2.41 o
   7   4   8          9.86          6.02         2.45 o
   8   4   8          7.76          4.82         1.46 o
   9   4   8          9.54          9.36         1.52 o
  10   4   8          5.07          6.12         1.00 o
  -4   5   8          0.03         -0.74         0.74 o
  -3   5   8         21.69         24.28         2.61 o
  -2   5   8         52.19         59.11         6.19 o
  -1   5   8          0.10          0.97         1.51 o
   0   5   8        279.33        294.58         9.38 o
   1   5   8          0.23         -0.92         1.45 o
   2   5   8         18.98         11.86         1.43 o
   3   5   8          2.15          0.74         1.09 o
   4   5   8          4.57          3.76         1.31 o
   5   5   8          7.45          6.88         1.60 o
   6   5   8          5.63          4.25         1.78 o
   7   5   8          0.39          1.20         1.20 o
   8   5   8         23.04         23.14         1.75 o
   9   5   8          0.51          2.13         1.13 o
  10   5   8          4.80          4.15         1.13 o
  -4   6   8          3.44          6.24         1.77 o
  -3   6   8          2.55          2.44         1.86 o
  -2   6   8         15.16         14.34         3.77 o
  -1   6   8         22.04         20.11         2.91 o
   0   6   8         20.56         16.29         2.22 o
   1   6   8          3.94          4.80         1.95 o
   2   6   8        116.87        110.75         5.08 o
   3   6   8          2.58          1.27         1.14 o
   4   6   8         24.47         22.19         2.01 o
   5   6   8          2.63          3.52         1.06 o
   6   6   8         19.38         19.17         1.58 o
   7   6   8          0.35          0.07         1.17 o
   8   6   8          5.39          4.89         1.27 o
   9   6   8          1.85          1.50         1.21 o
  10   6   8          0.02          0.07         0.49 o
  -3   7   8          0.61         -0.86         1.48 o
  -2   7   8          1.10          0.32         2.59 o
  -1   7   8          0.01          0.80         1.31 o
   0   7   8          0.90         -0.10         1.90 o
   1   7   8         51.63         59.62         3.71 o
   2   7   8          1.51          0.21         1.09 o
   3   7   8          0.37         -0.13         1.81 o
   4   7   8         16.80         14.01         1.53 o
   5   7   8          2.23          4.89         2.07 o
   6   7   8          0.02         -1.51         1.51 o
   7   7   8         11.67         10.01         1.55 o
   8   7   8         21.50         17.23         1.61 o
   9   7   8         23.98         18.44         1.39 o
  -2   8   8          4.14          4.91         1.16 o
  -1   8   8          0.14          2.36         1.39 o
   0   8   8          9.97         12.00         2.38 o
   1   8   8          0.14          0.51         2.09 o
   2   8   8          0.01         -2.11         2.11 o
   3   8   8          7.66          5.09         1.87 o
   4   8   8         24.91         22.60         2.46 o
   5   8   8          0.00         -0.90         3.46 o
   6   8   8          4.94          5.59         1.88 o
   7   8   8          0.38          1.16         1.11 o
   8   8   8         49.27         35.65         1.92 o
   9   8   8         18.72         13.20         1.15 o
  -1   9   8          3.74          1.78         1.38 o
   0   9   8         23.06         21.11         2.53 o
   1   9   8          3.89          3.27         1.94 o
   2   9   8          0.97         -0.35         1.36 o
   3   9   8          9.56         13.38         3.89 o
   4   9   8         20.41         19.67         1.93 o
   5   9   8         11.34         14.90         3.13 o
   6   9   8          3.25          0.38         1.69 o
   7   9   8          0.60          1.46         1.00 o
   8   9   8         13.87         10.21         1.30 o
   1  10   8          3.77          5.62         1.47 o
   2  10   8          4.49          4.77         1.52 o
   3  10   8          0.81          2.27         1.40 o
   4  10   8         10.80         13.52         2.02 o
   5  10   8          0.05         -0.33         1.32 o
   6  10   8          0.00          0.02         0.77 o
   0  -8   9          0.66          1.85         1.63 o
   1  -8   9         15.22         22.00         2.90 o
   2  -8   9          0.07          0.26         0.98 o
   3  -8   9          3.12          1.53         1.48 o
  -2  -7   9          8.47          9.78         1.71 o
  -1  -7   9          8.70          9.96         2.35 o
   0  -7   9          1.80          3.83         2.46 o
   1  -7   9          0.61          0.25         2.16 o
   2  -7   9          6.50          7.20         1.63 o
   3  -7   9          0.23          2.22         1.31 o
   4  -7   9          2.52          2.96         1.11 o
   5  -7   9          1.31         -0.26         1.32 o
  -3  -6   9          3.85          5.08         1.10 o
  -2  -6   9         11.66         13.85         1.96 o
  -1  -6   9          0.08          0.31         1.27 o
   0  -6   9          0.24          0.32         1.86 o
   1  -6   9         13.02         14.83         3.24 o
   2  -6   9          2.44          1.08         2.02 o
   3  -6   9          1.98          1.56         1.23 o
   4  -6   9          0.00         -0.07         2.52 o
   5  -6   9          1.19          0.96         1.25 o
   6  -6   9          4.93          4.29         1.78 o
   7  -6   9          0.02          0.10         1.67 o
  -4  -5   9          0.64          0.38         1.05 o
  -3  -5   9          0.00         -0.36         0.87 o
  -2  -5   9          4.73          5.16         1.53 o
  -1  -5   9         13.82         11.90         1.96 o
   0  -5   9          1.67         -0.45         2.05 o
   1  -5   9          1.22          0.61         2.63 o
   2  -5   9          0.47          2.72         1.43 o
   3  -5   9          1.77         -2.38         2.75 o
   4  -5   9          8.80          8.44         2.20 o
   5  -5   9          0.10         -1.14         1.71 o
   6  -5   9          0.28          0.26         3.04 o
   7  -5   9          1.98          2.88         1.60 o
   8  -5   9          0.00          1.58         1.41 o
  -4  -4   9          0.53          1.06         1.82 o
  -3  -4   9          5.16          1.37         1.61 o
  -2  -4   9          3.63          2.77         1.92 o
  -1  -4   9          3.25          1.50         1.86 o
   0  -4   9         33.90         41.00         3.75 o
   1  -4   9        389.17        404.34         8.81 o
   2  -4   9        137.12        133.80         3.66 o
   3  -4   9          2.02         -1.39         1.39 o
   4  -4   9         36.73         35.03         2.00 o
   5  -4   9         77.38         76.68         4.46 o
   6  -4   9          0.17          0.30         2.42 o
   7  -4   9         11.34         10.75         2.49 o
   8  -4   9          2.44          1.48         1.33 o
  -5  -3   9          0.12         -0.77         1.71 o
  -4  -3   9          9.39          6.75         1.65 o
  -3  -3   9         17.73         11.98         1.86 o
  -2  -3   9         65.27         53.99         3.75 o
  -1  -3   9         36.92         34.26         2.68 o
   0  -3   9        128.31        124.80         5.19 o
   1  -3   9         12.53         10.77         1.58 o
   2  -3   9         37.15         38.52         2.43 o
   3  -3   9        133.91        134.69         3.92 o
   4  -3   9        190.84        176.36         4.09 o
   5  -3   9        116.30        116.29         3.24 o
   6  -3   9         75.42         77.77         4.55 o
   7  -3   9         91.83         86.08         6.71 o
   8  -3   9          8.42          9.48         2.42 o
   9  -3   9          3.84          3.07         1.48 o
  -5  -2   9          0.01          0.45         1.14 o
  -4  -2   9         27.41         24.12         2.15 o
  -3  -2   9         13.71         13.73         1.58 o
  -2  -2   9        154.29        148.83         8.23 o
  -1  -2   9          0.02          0.63         1.40 o
   0  -2   9         14.45         15.06         1.92 o
   1  -2   9         31.89         36.42         2.27 o
   2  -2   9        234.63        230.77         4.34 o
   3  -2   9        132.27        139.78         3.40 o
   4  -2   9          2.20          0.84         0.76 o
   5  -2   9         11.62         12.19         1.58 o
   6  -2   9          3.76          3.30         1.06 o
   7  -2   9          2.01          2.11         2.97 o
   8  -2   9         22.33         19.65         1.81 o
   9  -2   9          0.29          1.27         1.02 o
  10  -2   9          1.50          1.15         0.77 o
  -5  -1   9          0.63          2.07         1.65 o
  -4  -1   9         10.84         10.01         1.28 o
  -3  -1   9         36.74         37.40         2.11 o
  -2  -1   9        462.51        471.63         6.66 o
  -1  -1   9         70.42         61.75         3.66 o
   0  -1   9         30.15         33.50         2.65 o
   1  -1   9          8.12         10.78         1.71 o
   2  -1   9         61.93         56.36         2.08 o
   3  -1   9         19.44         18.98         1.40 o
   4  -1   9        263.97        269.65         5.74 o
   5  -1   9          0.71          2.14         1.40 o
   6  -1   9         14.70         14.99         2.18 o
   7  -1   9         21.15         24.60         1.70 o
   8  -1   9         26.54         32.54         2.28 o
   9  -1   9          0.80          3.69         1.18 o
  10  -1   9          1.08          0.81         1.25 o
  -5   0   9          0.16         -0.71         1.11 o
  -4   0   9          1.11         -0.74         1.07 o
  -3   0   9         67.14         64.96         2.55 o
  -2   0   9          1.26          1.28         0.92 o
  -1   0   9          2.51          1.98         1.79 o
   0   0   9          1.30          1.04         1.35 o
   1   0   9         81.96         83.07         3.74 o
   2   0   9          5.87          4.37         1.19 o
   3   0   9          2.57          2.55         1.33 o
   4   0   9          0.05          2.10         1.42 o
   5   0   9        101.24         99.18         4.49 o
   6   0   9          1.00          2.48         1.53 o
   7   0   9          0.35         -0.33         0.96 o
   8   0   9         23.07         25.40         2.09 o
   9   0   9          1.16          1.32         1.07 o
  10   0   9          8.97         13.76         1.41 o
  -5   1   9          0.33          1.37         1.12 o
  -4   1   9          6.64          4.36         1.40 o
  -3   1   9         53.90         60.12         2.68 o
  -2   1   9         50.82         46.73         2.51 o
  -1   1   9          0.01          0.20         1.92 o
   0   1   9          7.36          3.30         1.83 o
   1   1   9         54.28         45.98         2.92 o
   2   1   9        101.53         95.86         3.95 o
   3   1   9          0.30         -0.27         1.00 o
   4   1   9         51.52         53.44         2.73 o
   5   1   9          1.13         -0.07         0.91 o
   6   1   9         97.26         93.79         4.46 o
   7   1   9         10.04         13.53         1.15 o
   8   1   9          1.61          1.56         1.17 o
   9   1   9          6.26          5.43         1.90 o
  10   1   9          0.05          0.56         1.29 o
  -5   2   9          0.07          0.69         1.00 o
  -4   2   9          0.01         -0.60         1.00 o
  -3   2   9         47.99         48.35         3.01 o
  -2   2   9         54.23         56.30         3.69 o
  -1   2   9         71.70         67.60         6.85 o
   0   2   9          0.05          3.07         1.79 o
   1   2   9         16.02         13.61         2.09 o
   2   2   9         96.31        110.38         4.32 o
   3   2   9         12.02         15.61         1.77 o
   4   2   9         19.11         16.50         1.94 o
   5   2   9          8.98          8.02         1.62 o
   6   2   9         49.60         49.07         2.92 o
   7   2   9          7.31          4.42         1.42 o
   8   2   9          8.37          8.23         1.58 o
   9   2   9          9.55         10.00         1.84 o
  10   2   9          4.03          3.29         1.42 o
  -4   3   9          0.19          0.94         1.37 o
  -3   3   9          0.29          2.28         1.64 o
  -2   3   9         11.66         11.92         2.21 o
  -1   3   9        241.86        235.87         7.60 o
   0   3   9          1.12          0.66         5.63 o
   1   3   9          3.64          2.20         2.02 o
   2   3   9        112.21        100.10         4.34 o
   3   3   9         12.38         12.86         2.06 o
   4   3   9          0.35          0.53         1.11 o
   5   3   9         28.58         26.10         2.27 o
   6   3   9         22.60         18.44         1.96 o
   7   3   9          8.98          9.79         1.14 o
   8   3   9         34.83         35.79         2.36 o
   9   3   9          1.07          1.81         1.16 o
  10   3   9          6.06          6.72         1.20 o
  -4   4   9         19.43         19.98         1.73 o
  -3   4   9          0.45          0.26         1.64 o
  -2   4   9         11.57         12.14         2.19 o
  -1   4   9         27.55         25.36         1.85 o
   0   4   9         36.27         34.99         2.63 o
   1   4   9          9.77          9.12         1.76 o
   2   4   9          4.69          4.17         1.26 o
   3   4   9         18.43         15.77         2.13 o
   4   4   9         36.76         36.40         2.83 o
   5   4   9          9.01          7.32         1.55 o
   6   4   9          1.17          2.72         1.59 o
   7   4   9          3.09          2.82         1.24 o
   8   4   9          2.82          3.35         1.16 o
   9   4   9         16.50         14.70         1.52 o
  10   4   9          2.14          1.32         0.77 o
  -4   5   9          8.57          8.80         1.10 o
  -3   5   9          1.34          0.02         1.17 o
  -2   5   9          0.18         -0.63         1.56 o
  -1   5   9         97.00        102.13         5.33 o
   0   5   9        182.00        178.51         5.35 o
   1   5   9         80.65         74.91         2.99 o
   2   5   9          2.87          5.16         2.47 o
   3   5   9         19.34         18.52         2.15 o
   4   5   9          0.56         -0.99         0.99 o
   5   5   9          0.01          2.26         1.12 o
   6   5   9         11.73         15.57         2.14 o
   7   5   9          6.42          8.63         1.69 o
   8   5   9          2.14          1.38         0.70 o
   9   5   9          1.04          0.53         1.18 o
  10   5   9          0.64          1.00         0.90 o
  -3   6   9          0.60          1.50         1.53 o
  -2   6   9          3.31          0.50         1.80 o
  -1   6   9         69.37         67.45         9.60 o
   0   6   9         48.70         51.34         4.13 o
   1   6   9          1.67          3.38         1.27 o
   2   6   9         54.36         58.61         2.92 o
   3   6   9          0.03          1.41         0.86 o
   4   6   9          0.20          1.72         0.77 o
   5   6   9          2.24          3.18         0.84 o
   6   6   9          8.97         13.08         1.82 o
   7   6   9          0.58          1.32         1.10 o
   8   6   9         29.39         24.14         1.84 o
   9   6   9          3.47          6.87         1.06 o
  10   6   9          2.32          2.99         0.51 o
  -2   7   9          0.96          1.20         1.77 o
  -1   7   9         10.26         11.16         2.02 o
   0   7   9         48.84         53.79         2.98 o
   1   7   9          0.05         -1.06         1.06 o
   2   7   9          0.01          1.02         1.21 o
   3   7   9          2.52         -1.53         1.78 o
   4   7   9          0.55          1.39         5.41 o
   5   7   9          6.72          8.72         2.27 o
   6   7   9          2.44          4.91         1.49 o
   7   7   9          0.32          0.04         1.03 o
   8   7   9         67.26         66.96         2.82 o
   9   7   9          4.19          5.70         0.81 o
  -1   8   9          2.65          3.72         1.25 o
   0   8   9         33.45         36.92         2.96 o
   1   8   9          0.46         -0.43         2.80 o
   2   8   9          3.14          1.45         1.81 o
   3   8   9          0.06         -2.00         2.00 o
   4   8   9          9.15         11.22         1.68 o
   5   8   9          1.58          1.53         1.64 o
   6   8   9          8.20          5.31         1.90 o
   7   8   9          0.67         -0.31         1.30 o
   8   8   9         44.10         33.78         1.89 o
   0   9   9          2.98          3.45         1.48 o
   1   9   9          1.16          1.51         1.51 o
   2   9   9          0.97          1.90         1.82 o
   3   9   9          0.15          0.97         1.72 o
   4   9   9          9.36         14.31         2.24 o
   5   9   9          0.60         -2.08         2.24 o
   6   9   9         10.37         10.58         1.58 o
   7   9   9          0.21         -0.93         0.93 o
   3  10   9          0.35         -0.97         1.60 o
   4  10   9          0.35         -1.10         1.10 o
   0  -7  10         16.18         20.70         2.72 o
   1  -7  10          6.28          7.45         2.13 o
   2  -7  10         15.69         13.41         2.26 o
   3  -7  10          5.41          2.04         1.53 o
   4  -7  10          6.38          5.57         1.92 o
  -2  -6  10         31.83         38.35         2.17 o
  -1  -6  10          9.56         10.22         1.64 o
   0  -6  10          0.06          0.36         2.04 o
   1  -6  10          0.01          1.55         1.99 o
   2  -6  10          6.61          8.29         1.42 o
   3  -6  10          0.19         -0.29         1.26 o
   4  -6  10          0.99          1.65         2.18 o
   5  -6  10          3.44          4.37         1.29 o
   6  -6  10         24.82         25.62         5.05 o
  -3  -5  10          0.51         -1.40         1.40 o
  -2  -5  10          1.53         -0.27         1.23 o
  -1  -5  10          1.33          0.46         1.59 o
   0  -5  10          2.22          2.00         1.47 o
   1  -5  10          7.04          7.06         2.47 o
   2  -5  10          7.32          8.60         1.81 o
   3  -5  10          3.03          5.34         1.32 o
   4  -5  10          0.13         -2.47         2.47 o
   5  -5  10          4.07          3.69         1.64 o
   6  -5  10          0.41          0.69         1.33 o
   7  -5  10          0.10         -1.24         1.26 o
  -3  -4  10          1.98          2.30         0.92 o
  -2  -4  10         45.23         49.73         3.52 o
  -1  -4  10          0.46          2.47         1.53 o
   0  -4  10          6.20          8.06         2.11 o
   1  -4  10          3.75          2.52         1.98 o
   2  -4  10          0.86         -0.87         0.87 o
   3  -4  10          1.38          1.48         1.79 o
   4  -4  10          0.47         -0.05         2.57 o
   5  -4  10         37.51         37.00         3.30 o
   6  -4  10          0.28          1.77         1.60 o
   7  -4  10          3.10          3.92         1.46 o
   8  -4  10          3.85          4.04         2.15 o
  -4  -3  10          4.27          6.77         1.72 o
  -3  -3  10          8.94          9.33         2.78 o
  -2  -3  10          3.32          5.33         1.76 o
  -1  -3  10          0.26          0.86         1.42 o
   0  -3  10          0.41         -1.02         1.24 o
   1  -3  10          6.96          7.42         1.25 o
   2  -3  10        136.39        132.78         3.26 o
   3  -3  10         15.95         22.82         1.83 o
   4  -3  10          1.79         -0.74         1.13 o
   5  -3  10          0.08         -1.47         1.47 o
   6  -3  10          0.66          0.19         1.57 o
   7  -3  10         32.66         28.22         2.73 o
   8  -3  10         32.24         37.48         4.25 o
   9  -3  10          0.64         -0.15         1.33 o
  -4  -2  10          1.58          1.49         1.45 o
  -3  -2  10          0.83          0.01         0.69 o
  -2  -2  10          2.16          4.16         1.02 o
  -1  -2  10          0.59         -0.06         1.22 o
   0  -2  10          6.66          3.45         1.29 o
   1  -2  10         36.75         39.68         2.05 o
   2  -2  10        233.20        242.80         6.79 o
   3  -2  10        349.83        343.23         7.83 o
   4  -2  10        217.86        230.71         4.15 o
   5  -2  10         11.60         12.44         1.29 o
   6  -2  10         45.52         47.01         2.98 o
   7  -2  10          5.88          4.53         1.93 o
   8  -2  10         18.88         20.45         2.47 o
   9  -2  10         11.91         12.67         1.09 o
  -4  -1  10          7.88         10.40         1.25 o
  -3  -1  10         43.48         39.35         2.12 o
  -2  -1  10          0.69         -1.04         1.04 o
  -1  -1  10         62.87         54.45         2.90 o
   0  -1  10        143.63        144.95         3.97 o
   1  -1  10          0.22         -1.31         1.31 o
   2  -1  10        185.66        194.40         5.01 o
   3  -1  10         21.17         19.42         1.87 o
   4  -1  10         78.93         83.95         3.45 o
   5  -1  10          0.00         -0.73         1.18 o
   6  -1  10          7.50          8.20         1.91 o
   7  -1  10          0.20         -0.60         1.59 o
   8  -1  10          1.83          1.52         1.24 o
   9  -1  10          6.99          8.11         0.89 o
  10  -1  10          3.98          2.24         0.79 o
  -4   0  10         15.30         17.43         1.64 o
  -3   0  10          0.02         -0.75         0.75 o
  -2   0  10         13.29         10.11         2.05 o
  -1   0  10          0.44          0.69         1.00 o
   0   0  10         18.91         20.75         1.93 o
   1   0  10          1.40         -0.67         1.58 o
   2   0  10         23.39         20.02         2.31 o
   3   0  10          0.27         -0.38         1.92 o
   4   0  10         96.90        109.29         4.55 o
   5   0  10        119.49        120.23         4.08 o
   6   0  10         41.88         41.93         2.37 o
   7   0  10         14.30         16.64         1.87 o
   8   0  10          4.14          6.80         1.45 o
   9   0  10          6.21          6.32         1.22 o
  10   0  10         11.48         11.12         1.12 o
  -4   1  10          0.81          2.21         1.12 o
  -3   1  10          0.58          0.74         0.99 o
  -2   1  10         30.29         35.19         2.00 o
  -1   1  10          0.80         -0.20         1.13 o
   0   1  10         15.08         10.11         1.48 o
   1   1  10         14.53         17.41         3.63 o
   2   1  10         23.11         23.92         5.77 o
   3   1  10          2.75          2.80         1.34 o
   4   1  10          5.27          3.00         1.57 o
   5   1  10         10.23         12.20         2.20 o
   6   1  10          7.02          5.96         1.74 o
   7   1  10         43.46         36.68         2.78 o
   8   1  10          0.51          1.59         1.13 o
   9   1  10          0.01         -0.60         1.09 o
  10   1  10          4.71          5.23         1.14 o
  -4   2  10          1.09          2.93         1.48 o
  -3   2  10          5.40          5.97         0.97 o
  -2   2  10         64.98         68.09         3.37 o
  -1   2  10         27.58         23.72         1.81 o
   0   2  10          3.17          4.99         1.72 o
   1   2  10        118.56        114.74         4.71 o
   2   2  10          7.43         10.32         1.74 o
   3   2  10          0.13         -0.91         0.91 o
   4   2  10          0.16         -0.89         0.89 o
   5   2  10         19.94         18.58         2.00 o
   6   2  10         20.27         20.73         1.52 o
   7   2  10          0.03         -0.92         1.15 o
   8   2  10          2.93          2.71         1.03 o
   9   2  10          7.91          8.02         1.16 o
  10   2  10          3.47          3.55         1.52 o
  -4   3  10          2.84          5.69         1.40 o
  -3   3  10          0.26          0.07         0.47 o
  -2   3  10          0.74         -0.84         1.40 o
  -1   3  10         24.99         25.41         2.32 o
   0   3  10         59.85         59.00         2.34 o
   1   3  10          2.50         -1.95         4.72 o
   2   3  10          0.05          1.38         1.33 o
   3   3  10         17.47         14.62         2.07 o
   4   3  10         12.68          9.61         2.16 o
   5   3  10          0.01          1.23         1.26 o
   6   3  10         15.74         15.01         1.45 o
   7   3  10         21.34         16.90         1.81 o
   8   3  10         15.22         10.61         1.31 o
   9   3  10          4.12          4.82         0.92 o
  10   3  10          0.07          0.31         0.93 o
  -3   4  10          0.22         -0.19         1.13 o
  -2   4  10          8.62          7.47         1.39 o
  -1   4  10          5.05          3.47         1.56 o
   0   4  10          7.77          4.96         1.64 o
   1   4  10         95.33         97.91         3.96 o
   2   4  10          7.00          2.88         2.28 o
   3   4  10         21.18         17.89         2.20 o
   4   4  10         67.67         67.96         3.84 o
   5   4  10         23.24         22.77         1.44 o
   6   4  10          1.78          1.40         1.26 o
   7   4  10          2.33          0.52         0.91 o
   8   4  10          0.27          1.48         1.10 o
   9   4  10          6.03          6.53         1.06 o
  10   4  10         13.06         11.50         1.16 o
  -3   5  10          6.42          7.66         1.12 o
  -2   5  10          8.60          7.24         2.00 o
  -1   5  10         31.76         32.62         3.15 o
   0   5  10        159.53        170.32         6.71 o
   1   5  10         41.29         40.11         2.84 o
   2   5  10          8.70          8.90         2.39 o
   3   5  10          2.40          1.09         0.86 o
   4   5  10         60.60         59.98         2.42 o
   5   5  10         15.55         13.82         2.30 o
   6   5  10          6.80          9.01         1.48 o
   7   5  10          0.35          0.07         1.11 o
   8   5  10          3.38          0.99         1.15 o
   9   5  10          0.02          0.08         1.12 o
  10   5  10          0.02          0.42         0.95 o
  -2   6  10          0.31          0.79         1.46 o
  -1   6  10          2.06          2.15         1.68 o
   0   6  10         79.89         83.57         5.51 o
   1   6  10          5.60          5.73         4.16 o
   2   6  10          3.54          5.17         1.62 o
   3   6  10         44.82         52.61         3.22 o
   4   6  10         11.97         14.58         2.11 o
   5   6  10          4.84          8.48         1.98 o
   6   6  10          6.48          6.28         1.58 o
   7   6  10          2.21          2.18         1.08 o
   8   6  10          1.41          0.51         0.88 o
   9   6  10          0.08          0.70         0.49 o
  -1   7  10          5.17          5.06         1.58 o
   0   7  10         37.21         37.38         7.64 o
   1   7  10         13.94         13.81         3.97 o
   2   7  10          9.37         10.00         1.58 o
   3   7  10          4.08          2.87         1.71 o
   4   7  10          4.00          0.73         1.73 o
   5   7  10          1.20          4.22         1.23 o
   6   7  10          0.18          1.75         1.44 o
   7   7  10          0.69          0.78         0.83 o
   8   7  10          0.18          0.37         0.87 o
   9   7  10          0.11         -0.66         0.73 o
   0   8  10          0.39          0.74         1.29 o
   1   8  10          0.00          0.48         1.15 o
   2   8  10          0.10          1.24         1.38 o
   3   8  10          0.96          1.36         1.48 o
   4   8  10          1.95          1.54         1.33 o
   5   8  10          0.35         -1.19         1.29 o
   6   8  10          0.48          1.59         1.03 o
   7   8  10          6.08          7.02         1.07 o
   8   8  10          1.63          0.34         0.65 o
   2   9  10          6.00          8.17         2.46 o
   3   9  10          0.43          0.63         1.41 o
   4   9  10          0.02         -0.69         2.05 o
   5   9  10          0.34          0.64         1.50 o
   6   9  10          0.53         -0.30         1.45 o
   0  -6  11          3.51          4.35         1.19 o
   1  -6  11          1.52          0.01         1.24 o
   2  -6  11          0.07         -1.03         1.03 o
   3  -6  11         13.86         11.75         2.04 o
   4  -6  11          9.32         10.82         1.98 o
  -1  -5  11         10.80         15.93         1.69 o
   0  -5  11         17.41         21.14         2.21 o
   1  -5  11          6.92         10.37         2.64 o
   2  -5  11         16.57         20.21         1.76 o
   3  -5  11          0.06         -1.04         1.11 o
   4  -5  11          0.84         -1.70         2.02 o
   5  -5  11          2.83          1.50         1.01 o
   6  -5  11          3.08          1.77         1.23 o
  -2  -4  11          6.90          8.00         1.34 o
  -1  -4  11         15.44         15.21         2.32 o
   0  -4  11          0.02          2.06         1.21 o
   1  -4  11          6.37          1.96         2.22 o
   2  -4  11         11.85          9.97         1.30 o
   3  -4  11          8.78         11.30         1.50 o
   4  -4  11         15.81         16.66         3.50 o
   5  -4  11          8.23          5.21         1.67 o
   6  -4  11          0.91          1.25         1.36 o
   7  -4  11          1.37         -0.91         1.29 o
  -2  -3  11          2.16          3.73         1.34 o
  -1  -3  11          5.17          5.12         1.82 o
   0  -3  11          9.28         10.59         1.57 o
   1  -3  11         12.68         11.56         1.23 o
   2  -3  11          0.53          1.72         0.82 o
   3  -3  11         27.93         27.17         1.98 o
   4  -3  11         86.79         90.94         3.82 o
   5  -3  11          0.01          0.20         1.15 o
   6  -3  11          6.78          7.22         1.48 o
   7  -3  11          0.07          2.02         1.23 o
   8  -3  11          2.99          4.27         2.04 o
  -3  -2  11          1.88         -0.44         0.69 o
  -2  -2  11         11.75         12.78         1.88 o
  -1  -2  11          1.88          0.45         1.31 o
   0  -2  11          2.78          0.78         1.38 o
   1  -2  11          2.70         -0.18         1.28 o
   2  -2  11         61.27         73.63         3.07 o
   3  -2  11         46.14         57.35         2.76 o
   4  -2  11        144.49        155.89         5.07 o
   5  -2  11          9.78          9.10         1.66 o
   6  -2  11         32.85         29.78         2.42 o
   7  -2  11          2.39          1.11         1.43 o
   8  -2  11          0.94          1.48         1.60 o
   9  -2  11          5.11          2.61         1.22 o
  -3  -1  11         29.58         36.98         1.86 o
  -2  -1  11          0.52         -0.26         1.05 o
  -1  -1  11          0.05          0.22         1.34 o
   0  -1  11         39.45         39.23         3.08 o
   1  -1  11         72.47         77.14         3.62 o
   2  -1  11         76.12         81.84         3.76 o
   3  -1  11         38.24         40.08         2.69 o
   4  -1  11         12.48         12.82         1.61 o
   5  -1  11        174.07        183.29         7.81 o
   6  -1  11         53.28         62.25         2.83 o
   7  -1  11          9.49         12.34         2.89 o
   8  -1  11         10.68          8.52         1.79 o
   9  -1  11         12.20         11.74         1.45 o
  -3   0  11          6.91          8.79         1.00 o
  -2   0  11         27.30         26.98         2.27 o
  -1   0  11         47.52         54.87         2.99 o
   0   0  11         25.13         24.87         2.40 o
   1   0  11         18.33         17.04         1.98 o
   2   0  11         26.74         27.83         1.72 o
   3   0  11         15.62         20.76         2.14 o
   4   0  11          1.06          2.82         1.76 o
   5   0  11         84.02         79.94         3.34 o
   6   0  11         53.99         68.80         2.62 o
   7   0  11          0.00         -1.32         1.32 o
   8   0  11          0.30          0.90         1.24 o
   9   0  11          3.32          4.72         1.35 o
  -3   1  11          0.03          0.92         1.03 o
  -2   1  11         52.93         61.34         2.44 o
  -1   1  11          1.03          1.17         1.27 o
   0   1  11        105.66        113.22         5.30 o
   1   1  11         61.48         53.76         3.42 o
   2   1  11          0.55          0.64         0.85 o
   3   1  11         18.11         18.58         1.69 o
   4   1  11         31.47         37.06         2.01 o
   5   1  11          6.97          9.54         1.82 o
   6   1  11         44.60         44.53         2.60 o
   7   1  11          0.10         -1.11         1.14 o
   8   1  11          0.04          3.16         2.20 o
   9   1  11          8.21          6.78         1.42 o
  10   1  11          8.11          8.53         0.78 o
  -3   2  11         10.00          7.54         0.91 o
  -2   2  11          1.20          1.22         1.20 o
  -1   2  11          5.05          5.68         1.21 o
   0   2  11         30.29         26.86         1.95 o
   1   2  11          4.27          9.14         1.98 o
   2   2  11          8.74          5.11         1.36 o
   3   2  11         27.83         27.89         1.69 o
   4   2  11          1.24          3.19         2.55 o
   5   2  11          1.23         -0.47         1.22 o
   6   2  11          0.03         -0.17         1.59 o
   7   2  11          0.18          0.28         1.30 o
   8   2  11          7.88          6.64         1.39 o
   9   2  11          0.35          0.35         0.82 o
  10   2  11          0.27          2.51         0.75 o
  -3   3  11          2.64          4.48         0.94 o
  -2   3  11          0.06         -0.75         0.84 o
  -1   3  11          8.89          8.35         1.52 o
   0   3  11          3.09          5.95         1.88 o
   1   3  11          9.80          9.22         1.77 o
   2   3  11          5.65          3.60         1.37 o
   3   3  11         23.25         22.32         1.61 o
   4   3  11          3.59          2.29         0.76 o
   5   3  11          0.25          3.29         2.49 o
   6   3  11          7.19          6.14         1.36 o
   7   3  11          6.55          6.85         1.92 o
   8   3  11         13.95         13.36         1.47 o
   9   3  11          1.73          1.79         0.84 o
  10   3  11          1.20          1.58         0.80 o
  -2   4  11          0.00         -0.36         1.12 o
  -1   4  11          1.62          3.48         1.61 o
   0   4  11          1.35          0.25         2.18 o
   1   4  11          0.36         -0.67         3.36 o
   2   4  11          5.60          3.36         2.54 o
   3   4  11          1.05          3.36         1.97 o
   4   4  11         30.40         37.83         2.90 o
   5   4  11          0.03         -1.97         1.97 o
   6   4  11          1.18         -0.11         1.26 o
   7   4  11          0.25         -0.28         0.74 o
   8   4  11         11.07          7.92         1.36 o
   9   4  11          1.88          2.30         0.81 o
  -2   5  11          0.13          1.57         1.26 o
  -1   5  11          2.42          1.87         1.47 o
   0   5  11         44.97         47.53         3.56 o
   1   5  11         35.59         35.66         2.66 o
   2   5  11          4.90          5.27         2.86 o
   3   5  11          3.24         10.99         2.46 o
   4   5  11          3.19          3.47         4.43 o
   5   5  11         14.38         11.50         1.60 o
   6   5  11          2.24          3.04         1.27 o
   7   5  11          7.54          7.78         1.40 o
   8   5  11          7.07          6.94         1.16 o
   9   5  11          0.23         -0.80         0.80 o
  -1   6  11          0.01          1.39         1.47 o
   0   6  11          1.34          1.07         1.84 o
   1   6  11          2.57          0.78         1.55 o
   2   6  11          4.81          7.41         2.06 o
   3   6  11          3.29          3.98         1.80 o
   4   6  11         22.45         25.88         2.30 o
   5   6  11          1.87          0.95         1.34 o
   6   6  11          2.77          1.94         0.96 o
   7   6  11          0.67          0.22         0.93 o
   8   6  11          0.93          0.99         0.97 o
   9   6  11          0.15         -0.38         0.67 o
   0   7  11          1.29          1.93         1.48 o
   1   7  11         13.73         12.57         2.22 o
   2   7  11         54.65         54.82         3.38 o
   3   7  11         17.26         13.20         1.49 o
   4   7  11          3.20          3.82         1.24 o
   5   7  11         10.26          8.43         1.63 o
   6   7  11          1.15          1.95         1.34 o
   7   7  11          0.06         -1.16         1.16 o
   8   7  11          0.95         -0.11         1.06 o
   2   8  11         11.45         10.42         1.31 o
   3   8  11          1.10          1.75         1.76 o
   4   8  11          0.22         -1.10         1.10 o
   5   8  11          0.68          0.01         1.23 o
   6   8  11          0.35         -0.66         1.35 o
   7   8  11          0.09         -0.38         1.71 o
   1  -5  12          0.54          0.73         1.15 o
   2  -5  12         36.98         46.78         2.58 o
   3  -5  12          0.00         -0.46         1.22 o
   4  -5  12         11.71         12.83         1.78 o
   0  -4  12          5.54          8.76         1.28 o
   1  -4  12          1.41          1.12         1.83 o
   2  -4  12          9.74          9.57         1.94 o
   3  -4  12          0.05         -1.17         1.17 o
   4  -4  12          0.68          0.37         1.32 o
   5  -4  12          0.15         -1.01         1.70 o
   6  -4  12          1.87          2.47         1.01 o
  -1  -3  12          0.87          1.97         0.96 o
   0  -3  12          3.04          1.45         1.11 o
   1  -3  12          8.58          7.47         1.26 o
   2  -3  12         14.05         15.21         1.44 o
   3  -3  12         13.41         12.76         1.23 o
   4  -3  12          0.24          1.79         1.53 o
   5  -3  12          2.72          3.46         1.03 o
   6  -3  12          1.72          2.01         1.15 o
   7  -3  12          8.96         10.47         1.59 o
  -2  -2  12          3.88          3.16         0.94 o
  -1  -2  12          1.86          1.16         1.25 o
   0  -2  12         11.98         13.14         1.56 o
   1  -2  12         17.34         17.60         1.32 o
   2  -2  12          5.70          5.28         1.12 o
   3  -2  12          1.23          1.06         0.86 o
   4  -2  12          0.43          1.17         1.33 o
   5  -2  12          5.84          3.57         2.05 o
   6  -2  12          6.24          7.25         1.26 o
   7  -2  12         16.52         17.57         1.71 o
   8  -2  12          4.24          4.48         1.33 o
  -2  -1  12          1.79          1.59         0.71 o
  -1  -1  12          3.67          5.18         1.06 o
   0  -1  12          0.01          0.24         0.94 o
   1  -1  12          0.16          1.55         1.01 o
   2  -1  12          0.28         -1.92         1.92 o
   3  -1  12          0.17         -0.22         0.96 o
   4  -1  12         68.41         71.30         4.69 o
   5  -1  12         21.52         21.95         1.83 o
   6  -1  12         30.05         31.33         2.06 o
   7  -1  12         21.42         20.59         1.66 o
   8  -1  12          3.90          5.78         1.66 o
  -2   0  12          0.00          0.07         1.09 o
  -1   0  12         25.83         27.85         1.97 o
   0   0  12          6.56          5.19         1.17 o
   1   0  12         20.45         21.98         1.85 o
   2   0  12          4.04          3.26         1.50 o
   3   0  12         10.57         10.00         1.65 o
   4   0  12        163.36        180.74         5.39 o
   5   0  12         51.47         56.20         3.21 o
   6   0  12         49.76         53.60         2.60 o
   7   0  12          0.12         -0.48         0.88 o
   8   0  12          3.34          2.69         1.31 o
   9   0  12          0.00          0.87         1.54 o
  -2   1  12         13.26         11.61         1.14 o
  -1   1  12          0.01         -0.74         1.13 o
   0   1  12         10.04         10.21         1.71 o
   1   1  12         21.20         15.40         1.66 o
   2   1  12         74.65         75.13         3.11 o
   3   1  12          2.29          2.89         0.90 o
   4   1  12         62.03         66.51         3.05 o
   5   1  12          0.17          1.88         1.05 o
   6   1  12         16.29         16.99         1.76 o
   7   1  12          8.24          8.20         1.74 o
   8   1  12          4.64          4.08         1.09 o
   9   1  12          2.51          2.06         1.10 o
  -2   2  12          0.43          0.21         0.74 o
  -1   2  12          0.70          0.12         0.88 o
   0   2  12         19.12         17.11         2.48 o
   1   2  12          0.14          3.27         1.98 o
   2   2  12          1.88          1.57         1.33 o
   3   2  12         10.83         10.03         1.17 o
   4   2  12          0.01         -1.34         1.34 o
   5   2  12          3.33          4.59         1.22 o
   6   2  12         12.27         14.21         1.45 o
   7   2  12          8.24          5.62         1.81 o
   8   2  12          0.33          0.77         1.12 o
   9   2  12          0.18         -0.91         0.91 o
  -1   3  12          0.68         -0.17         0.70 o
   0   3  12          1.39          3.05         2.30 o
   1   3  12          5.67          7.92         1.90 o
   2   3  12          4.00          2.49         1.66 o
   3   3  12          2.02          1.05         1.53 o
   4   3  12          0.57          6.42         1.74 o
   5   3  12          0.43         -1.26         2.08 o
   6   3  12          0.00          1.67         0.84 o
   7   3  12          1.47          1.10         1.16 o
   8   3  12          0.47         -1.03         1.03 o
   9   3  12          3.13          4.18         1.03 o
  -1   4  12          2.77          2.55         0.81 o
   0   4  12          9.33          8.23         1.14 o
   1   4  12          0.48         -1.04         1.97 o
   2   4  12          3.01          4.84         3.32 o
   3   4  12         23.79         25.55         3.20 o
   4   4  12          0.39          1.04         1.24 o
   5   4  12          0.40          0.66         1.15 o
   6   4  12          0.15          1.80         2.21 o
   7   4  12          0.52          0.58         1.29 o
   8   4  12          1.79          3.14         1.24 o
   9   4  12          5.27          7.16         1.20 o
   0   5  12          8.37         11.22         1.67 o
   1   5  12          0.00         -0.08         1.39 o
   2   5  12          3.81          1.86         2.23 o
   3   5  12          1.35         -0.37         1.98 o
   4   5  12          0.85         -1.82         1.82 o
   5   5  12          0.28          0.93         1.10 o
   6   5  12          3.04          0.40         0.93 o
   7   5  12          0.72          0.88         0.99 o
   8   5  12          0.02          0.09         0.93 o
   1   6  12         19.24         19.69         2.28 o
   2   6  12          0.17          0.82         1.33 o
   3   6  12         13.98         15.61         2.03 o
   4   6  12          4.04          3.27         1.79 o
   5   6  12          3.02          2.51         1.36 o
   6   6  12         19.42         17.82         1.61 o
   7   6  12          2.48          1.04         1.03 o
   8   6  12          0.05         -0.58         0.89 o
   2   7  12         56.00         55.05         3.97 o
   3   7  12         10.93         11.04         1.59 o
   4   7  12          5.54          3.82         1.10 o
   5   7  12          0.19          1.15         1.02 o
   6   7  12          2.73          3.55         1.13 o
   7   7  12          1.46          1.23         1.00 o
   3  -4  13          1.42         -0.48         0.82 o
   1  -3  13          4.93          5.72         0.94 o
   2  -3  13          0.58          0.31         0.75 o
   3  -3  13          9.98         11.11         1.24 o
   4  -3  13         16.78         22.35         2.03 o
   5  -3  13          0.01          0.88         0.99 o
   6  -3  13          2.58          1.28         0.83 o
   0  -2  13          0.97          0.99         1.10 o
   1  -2  13          4.89          6.58         1.11 o
   2  -2  13          0.06         -0.74         0.74 o
   3  -2  13          7.43          7.86         1.21 o
   4  -2  13         21.10         19.77         2.35 o
   5  -2  13          0.08          0.18         1.67 o
   6  -2  13          1.30          0.25         0.87 o
   7  -2  13          0.19          0.08         0.78 o
   0  -1  13          0.39          0.16         0.83 o
   1  -1  13         11.66         16.91         1.47 o
   2  -1  13          4.32          4.02         0.97 o
   3  -1  13          0.48         -0.40         0.90 o
   4  -1  13          2.47          4.56         1.44 o
   5  -1  13          0.06          1.04         1.38 o
   6  -1  13          7.79          9.42         1.19 o
   7  -1  13          2.37          3.32         1.21 o
   0   0  13          0.47          1.21         1.06 o
   1   0  13          0.20         -0.35         1.12 o
   2   0  13          1.15          1.68         1.12 o
   3   0  13          8.20          6.46         1.17 o
   4   0  13          2.33          0.61         1.08 o
   5   0  13         31.15         32.32         1.89 o
   6   0  13         54.91         59.02         2.42 o
   7   0  13         15.50         11.83         1.34 o
   8   0  13          0.06          0.61         1.15 o
   0   1  13          0.63         -0.40         1.04 o
   1   1  13          2.08          3.62         1.10 o
   2   1  13         22.80         22.64         1.71 o
   3   1  13         21.40         22.78         1.76 o
   4   1  13         37.49         35.15         2.55 o
   5   1  13         37.07         44.07         2.08 o
   6   1  13          0.23         -0.85         0.85 o
   7   1  13          4.34          3.81         0.84 o
   8   1  13         13.93         13.28         1.25 o
   0   2  13          0.83          0.02         0.84 o
   1   2  13          0.05          0.21         1.08 o
   2   2  13          7.41          5.78         1.01 o
   3   2  13          2.13          1.54         1.20 o
   4   2  13         50.52         58.42         2.54 o
   5   2  13         20.76         26.79         1.65 o
   6   2  13          9.49          7.93         1.15 o
   7   2  13         26.92         25.83         1.72 o
   8   2  13          5.50          5.13         1.01 o
   0   3  13          0.32          1.23         0.71 o
   1   3  13          1.65          1.54         0.81 o
   2   3  13         38.32         42.78         2.06 o
   3   3  13          4.47          3.20         1.01 o
   4   3  13          0.66          1.36         1.38 o
   5   3  13          2.47          2.69         1.00 o
   6   3  13         13.01         14.53         1.39 o
   7   3  13          0.77          0.06         0.92 o
   8   3  13          5.37          5.31         1.04 o
   1   4  13          1.64          0.96         1.40 o
   2   4  13         12.97         13.35         1.83 o
   3   4  13          0.51          0.59         1.73 o
   4   4  13          8.34          6.91         1.50 o
   5   4  13          0.97          0.85         0.93 o
   6   4  13          0.05          0.13         1.00 o
   7   4  13          0.43          1.89         0.85 o
   8   4  13          0.21          0.46         1.10 o
   1   5  13          2.07          2.25         1.07 o
   2   5  13          0.17          0.94         2.14 o
   3   5  13          0.15         -1.30         1.30 o
   4   5  13          0.01          1.76         0.89 o
   5   5  13          3.23          4.41         0.94 o
   6   5  13          1.55          0.64         0.91 o
   7   5  13          0.19          0.50         0.84 o
   3   6  13          0.74         -0.49         1.18 o
   4   6  13          3.62          4.84         0.83 o
   5   6  13          0.77         -1.37         1.53 o
   6   6  13          4.75          4.17         1.01 o
   2  -1  14          0.04          0.12         0.43 o
   3  -1  14          2.01          1.13         0.98 o
   4  -1  14          0.70         -1.30         1.30 o
   5  -1  14          0.77          2.18         1.13 o
   6  -1  14          0.17          0.23         0.90 o
   2   0  14          3.01          4.10         0.76 o
   3   0  14         12.12         12.67         1.10 o
   4   0  14          0.23          1.56         1.03 o
   5   0  14          0.19         -0.55         1.19 o
   6   0  14          0.13         -0.31         0.59 o
   2   1  14          5.84          6.49         1.00 o
   3   1  14          4.13          3.37         1.15 o
   4   1  14          0.95          2.09         1.31 o
   5   1  14          0.49          0.23         0.96 o
   6   1  14         38.72         41.55         2.37 o
   7   1  14          0.35          1.20         0.71 o
   2   2  14          1.00          0.04         0.95 o
   3   2  14          9.13          7.52         1.11 o
   4   2  14          0.00         -0.06         0.66 o
   5   2  14          0.79          1.16         0.67 o
   6   2  14          7.15          3.57         1.15 o
   7   2  14         11.84         12.52         1.63 o
   2   3  14          5.39          5.01         0.96 o
   3   3  14         10.22         10.01         1.02 o
   4   3  14         27.79         25.50         1.71 o
   5   3  14          0.01          0.11         0.89 o
   6   3  14          7.50          7.63         0.96 o
   7   3  14          0.18          0.88         0.72 o
   3   4  14          1.11         -0.43         0.59 o
   4   4  14          1.39          2.00         1.20 o
   5   4  14          0.06          0.11         0.89 o
   6   4  14          0.16          0.44         1.22 o
                                                
