# Supplementary material for: π–π-Induced aggregation and single-crystal fluorescence anisotropy of 5,6,10b-tri­aza­acephenanthrylene
Source: IUCrJ. 2018 Apr 18;5(Pt 3):335–47. doi: 10.1107/S2052252518001987 (PMC5929379; doi:10.1107/S2052252518001987)
Supplement: Supplementary file 3 [file m-05-00335-3157_2a_LTsup3.hkl]

#
# h,k,l, Fc-squared, Fo-squared, sigma(Fo-squared), status flag
#
data_shelx
_shelx_title   '2_LT in P-1  '
_shelx_refln_list_code          4
_shelx_F_calc_maximum      189.91
_exptl_crystal_F_000       428.00
_reflns_d_resolution_high  0.6728

loop_
 _space_group_symop_operation_xyz
 'x, y, z'
 '-x, -y, -z'

_cell_length_a     9.2591
_cell_length_b     9.4186
_cell_length_c    11.9361
_cell_angle_alpha  83.980
_cell_angle_beta   67.267
_cell_angle_gamma  80.944

_shelx_F_squared_multiplier     1.000

loop_
 _refln_index_h
 _refln_index_k
 _refln_index_l
 _refln_F_squared_calc
 _refln_F_squared_meas
 _refln_F_squared_sigma
 _refln_observed_status
   2   0   0        175.11        161.55         1.78 o
   3   0   0         24.39         42.86         1.25 o
   4   0   0         25.39         26.58         1.75 o
   5   0   0         45.96         57.96         2.74 o
   6   0   0        411.85        431.49        10.60 o
   7   0   0         14.42         11.12         2.64 o
   8   0   0        259.16        262.11        10.87 o
   9   0   0         49.84         42.29         4.67 o
  10   0   0         42.46         42.41         4.91 o
  11   0   0          0.05          2.73         2.24 o
  12   0   0         59.05         74.31        17.56 o
 -12   1   0         56.01         78.17        19.35 o
 -11   1   0         15.77         13.62         4.38 o
 -10   1   0         55.76         56.83         6.79 o
  -9   1   0         15.53         15.82         3.54 o
  -8   1   0          2.02          3.83         1.95 o
  -7   1   0         31.64         28.49         2.94 o
  -6   1   0        183.90        171.61         4.22 o
  -5   1   0         44.88         46.31         2.36 o
  -4   1   0       1187.24       1329.32        10.65 o
  -3   1   0         62.58         59.24         1.39 o
  -2   1   0        952.90        983.77         7.14 o
  -1   1   0       1476.53       1464.48        10.23 o
   1   1   0       2809.04       2764.85        24.41 o
   2   1   0        334.51        347.44         4.46 o
   3   1   0        282.18        315.55         4.53 o
   4   1   0         10.16          8.91         1.48 o
   5   1   0       1110.91       1187.78        15.07 o
   6   1   0          8.22          5.01         1.44 o
   7   1   0         26.12         30.82         2.67 o
   8   1   0        136.18        137.12         8.92 o
   9   1   0         58.08         65.70         5.68 o
  10   1   0        106.30        118.45         7.87 o
  11   1   0          0.02          0.00         2.22 o
  12   1   0          1.28          3.55         3.80 o
 -11   2   0          1.46          0.00         3.80 o
 -10   2   0          9.43          5.61         2.62 o
  -9   2   0          2.31          5.54         2.42 o
  -8   2   0          0.01          0.59         1.67 o
  -7   2   0        829.94        819.14        15.29 o
  -6   2   0          0.17          0.00         1.18 o
  -5   2   0         25.40         21.68         2.29 o
  -4   2   0         68.60         66.70         3.75 o
  -3   2   0        604.25        628.05         5.00 o
  -2   2   0        401.96        386.56         4.11 o
  -1   2   0       1290.00       1312.49        11.81 o
   0   2   0        428.99        442.34         3.75 o
   1   2   0       2375.53       2382.09        27.53 o
   2   2   0        247.89        241.38         5.57 o
   3   2   0       1030.99       1033.15         9.29 o
   4   2   0        191.82        212.44         5.54 o
   5   2   0         67.52         78.28         3.42 o
   6   2   0         40.40         39.17         3.31 o
   7   2   0          0.50          0.00         1.35 o
   8   2   0         64.96         63.03         4.05 o
   9   2   0         34.41         36.29         4.57 o
  10   2   0         30.70         28.35         4.47 o
  11   2   0          2.16          0.00         3.73 o
  12   2   0          1.29          6.86         2.81 o
 -11   3   0          5.72          4.33         4.12 o
 -10   3   0         18.43         18.16         3.45 o
  -9   3   0          1.88          0.00         2.08 o
  -8   3   0        104.95         86.93         5.75 o
  -7   3   0        234.08        194.82         5.95 o
  -6   3   0        358.59        351.92         6.85 o
  -5   3   0          5.24          3.26         1.03 o
  -4   3   0         42.14         35.94         1.47 o
  -3   3   0       1665.98       1789.46        20.43 o
  -2   3   0        181.20        194.76         4.22 o
  -1   3   0         63.30         60.67         2.47 o
   0   3   0        216.47        237.48         3.46 o
   1   3   0       1217.56       1249.50        14.09 o
   2   3   0         70.43         65.00         3.45 o
   3   3   0         94.36        137.37         5.31 o
   4   3   0         23.59         22.95         1.64 o
   5   3   0          0.63          0.34         1.41 o
   6   3   0        247.00        279.09         8.64 o
   7   3   0          1.69          3.05         1.76 o
   8   3   0        244.98        253.63         9.08 o
   9   3   0         55.30         55.66         5.20 o
  10   3   0          3.39          1.17         2.54 o
  11   3   0          2.87          0.26         1.29 o
  12   3   0         24.85         19.61         5.66 o
 -10   4   0          0.18          0.00         3.21 o
  -9   4   0          1.00          0.00         1.92 o
  -8   4   0         12.43         10.88         2.68 o
  -7   4   0        154.02        135.99         5.78 o
  -6   4   0        168.51        146.68         5.59 o
  -5   4   0        484.66        475.37         7.78 o
  -4   4   0        181.68        155.36         2.56 o
  -3   4   0        211.84        216.60         5.27 o
  -2   4   0          2.10          3.06         0.96 o
  -1   4   0        538.99        577.73         5.81 o
   0   4   0        446.86        468.74         5.43 o
   1   4   0          3.50          3.52         0.99 o
   2   4   0        585.91        590.75         6.74 o
   3   4   0         53.13         56.43         2.65 o
   4   4   0         39.15         41.80         2.84 o
   5   4   0         13.49         17.22         1.96 o
   6   4   0          5.04          3.22         2.01 o
   7   4   0          9.17          9.65         2.09 o
   8   4   0          0.04          0.00         1.63 o
   9   4   0         61.45         59.03         4.46 o
  10   4   0        232.65        233.99        12.82 o
  11   4   0         77.07         68.97         7.96 o
  12   4   0          2.58          5.01         5.25 o
 -10   5   0        163.68        188.01        11.08 o
  -9   5   0          9.69          4.60         2.38 o
  -8   5   0          2.59          0.76         2.11 o
  -7   5   0         47.59         38.45         3.77 o
  -6   5   0          7.35          4.01         2.04 o
  -5   5   0          7.41          7.52         1.86 o
  -4   5   0          5.53          4.49         1.32 o
  -3   5   0          2.18          2.16         0.96 o
  -2   5   0         17.84         14.96         1.36 o
  -1   5   0          0.37          0.83         0.59 o
   0   5   0        107.12        112.98         2.87 o
   1   5   0        236.69        242.02         4.61 o
   2   5   0        156.40        153.57         4.24 o
   3   5   0         21.80         16.26         2.57 o
   4   5   0         16.28         14.69         1.68 o
   5   5   0          8.55         11.02         1.71 o
   6   5   0        551.42        574.93        10.09 o
   7   5   0          2.54          1.03         1.54 o
   8   5   0         61.27         59.14         4.71 o
   9   5   0          9.17         11.14         2.83 o
  10   5   0        283.11        287.66        14.29 o
  11   5   0        192.61        198.90        12.71 o
 -10   6   0          2.19          1.80         5.94 o
  -9   6   0          0.10          4.11         3.04 o
  -8   6   0         80.89         81.44         5.94 o
  -7   6   0          1.85          1.94         1.35 o
  -6   6   0        112.59        105.50         5.83 o
  -5   6   0         17.25         19.65         2.75 o
  -4   6   0          2.27          1.33         1.06 o
  -3   6   0          0.36          7.10         1.34 o
  -2   6   0         30.45         35.54         2.18 o
  -1   6   0        117.42        116.97         3.79 o
   0   6   0        226.20        234.58         4.67 o
   1   6   0        231.94        256.98         5.20 o
   2   6   0        847.96        923.00        13.59 o
   3   6   0        104.05        118.20         5.10 o
   4   6   0         38.33         42.44         3.66 o
   5   6   0         70.58         69.05         4.65 o
   6   6   0        212.89        205.37         8.09 o
   7   6   0        325.48        348.74        10.89 o
   8   6   0          0.01          1.46         1.97 o
   9   6   0          1.88          3.66         2.04 o
  10   6   0          0.00          0.00         2.61 o
  11   6   0         33.75         33.72         6.22 o
  -9   7   0          0.21          0.00         2.45 o
  -8   7   0        155.48        177.96         8.76 o
  -7   7   0         23.18         30.01         4.00 o
  -6   7   0          0.09          0.00         1.96 o
  -5   7   0          3.28          0.28         1.91 o
  -4   7   0        108.75        110.17         4.92 o
  -3   7   0        893.36        877.07        12.69 o
  -2   7   0        813.77        800.11        10.60 o
  -1   7   0         60.80         55.14         3.11 o
   0   7   0         97.10         97.99         3.78 o
   1   7   0        648.76        644.10         9.86 o
   2   7   0        151.36        158.27         5.55 o
   3   7   0         91.40         92.83         5.34 o
   4   7   0        200.30        203.95         7.91 o
   5   7   0         33.10         32.48         3.68 o
   6   7   0         66.90         66.21         5.01 o
   7   7   0          3.82          1.63         2.43 o
   8   7   0         43.52         45.76         4.74 o
   9   7   0         26.54         22.58         3.67 o
  10   7   0         85.33         89.03         8.35 o
  11   7   0         77.51         65.93        10.28 o
  -8   8   0         97.17         99.48         7.86 o
  -7   8   0         82.40         96.99         6.48 o
  -6   8   0         36.21         44.03         4.46 o
  -5   8   0         26.60         25.19         3.24 o
  -4   8   0         11.73         12.59         2.25 o
  -3   8   0          1.35          2.91         1.73 o
  -2   8   0        451.43        447.37         9.40 o
  -1   8   0         17.85         17.66         2.60 o
   0   8   0        310.13        311.77         6.26 o
   1   8   0         27.07         28.52         2.43 o
   2   8   0          3.68          5.46         1.78 o
   3   8   0         38.70         36.99         3.82 o
   4   8   0        463.27        468.83        12.53 o
   5   8   0          4.10          5.98         2.41 o
   6   8   0         25.15         20.19         3.45 o
   7   8   0          6.49          0.09         2.67 o
   8   8   0         12.93          8.74         2.68 o
   9   8   0         12.81         12.49         3.93 o
  10   8   0        176.77        211.12         9.63 o
  -8   9   0        111.95        116.03        13.40 o
  -7   9   0         12.94          7.95         3.14 o
  -6   9   0         27.87         30.82         4.23 o
  -5   9   0         13.85         19.33         3.03 o
  -4   9   0          2.83          4.68         2.12 o
  -3   9   0         51.67         54.71         3.93 o
  -2   9   0         41.27         33.92         3.23 o
  -1   9   0        399.11        395.28        10.04 o
   0   9   0        106.35        103.29         5.40 o
   1   9   0         25.91         28.22         3.13 o
   2   9   0         82.67         86.75         4.82 o
   3   9   0         14.67         20.36         3.45 o
   4   9   0         55.88         59.93         5.10 o
   5   9   0          4.07          2.95         2.77 o
   6   9   0          3.39          0.12         3.16 o
   7   9   0          8.74          4.92         3.14 o
   8   9   0         65.02         65.18         6.26 o
   9   9   0         10.95         14.29         4.03 o
  10   9   0         52.60         70.92        12.27 o
  -7  10   0          3.97          5.83         5.32 o
  -6  10   0          0.09          0.00         2.41 o
  -5  10   0        160.26        186.41        12.99 o
  -4  10   0         21.93         21.16         3.31 o
  -3  10   0        238.24        229.15         8.60 o
  -2  10   0         22.49         26.14         3.19 o
  -1  10   0         72.18         67.14         4.76 o
   0  10   0          7.59          4.97         2.29 o
   1  10   0          0.55          2.77         2.09 o
   2  10   0         90.13         90.54         5.37 o
   3  10   0         61.03         59.84         5.61 o
   4  10   0         79.38         76.62         6.13 o
   5  10   0         31.89         37.65         4.63 o
   6  10   0        262.36        270.02        11.44 o
   7  10   0         71.93         91.52         7.21 o
   8  10   0         72.10         85.08         7.12 o
   9  10   0         28.67         31.27         4.59 o
  -5  11   0         90.31         92.85         6.98 o
  -4  11   0         63.52         66.35         5.95 o
  -3  11   0         27.57         21.65         3.55 o
  -2  11   0          1.63          1.63         1.64 o
  -1  11   0         28.78         24.93         3.37 o
   0  11   0         20.91         29.69         3.67 o
   1  11   0          0.61          1.52         2.32 o
   2  11   0         68.98         67.65         5.07 o
   3  11   0          3.62          4.94         3.18 o
   4  11   0         22.49         22.43         4.14 o
   5  11   0         32.81         32.53         6.05 o
   6  11   0         12.12          8.52         4.42 o
   7  11   0         57.88         61.56         6.09 o
   8  11   0         10.19          9.07         4.26 o
  -4  12   0          1.02          0.00         1.77 o
  -3  12   0          8.29          5.37         2.95 o
  -2  12   0          0.25          0.60         3.10 o
  -1  12   0         27.03         19.31         3.10 o
   0  12   0         39.28         45.53         4.64 o
   1  12   0          1.25          0.00         1.42 o
   2  12   0         10.16          4.40         1.84 o
   3  12   0          3.94          3.49         2.09 o
   4  12   0          4.08          8.45         3.10 o
   5  12   0          0.77         14.54         3.85 o
   6  12   0          0.02          3.49         2.67 o
   7  12   0         97.73        104.70        16.05 o
  -2  13   0          3.44          9.19         3.15 o
  -1  13   0        147.68        158.87         8.22 o
   0  13   0         11.15         10.99         3.61 o
   1  13   0          0.00          2.04         2.23 o
   2  13   0          0.52          2.37         2.13 o
   3  13   0         27.26         26.31         4.10 o
   4  13   0          1.85          2.04         4.34 o
  -4 -13   1          3.76          6.49         3.14 o
  -3 -13   1          6.27          5.99         2.33 o
  -2 -13   1         17.06          6.65         4.47 o
  -1 -13   1          2.02          3.19         4.08 o
   0 -13   1          6.23          1.55         4.86 o
   1 -13   1         98.76        112.96         7.03 o
   2 -13   1          8.34          0.00         5.61 o
  -6 -12   1         14.42         15.65         8.11 o
  -5 -12   1          1.20          0.37         3.54 o
  -4 -12   1          8.11         15.12         4.37 o
  -3 -12   1         48.50         54.73         5.50 o
  -2 -12   1         33.94         32.42         3.89 o
  -1 -12   1          0.13          0.13         2.53 o
   0 -12   1          1.94          1.59         1.57 o
   1 -12   1          6.08          6.32         2.32 o
   2 -12   1         48.28         53.40         5.26 o
   3 -12   1          8.08          3.52         2.61 o
   4 -12   1          9.93          7.14         2.75 o
  -8 -11   1         10.82         13.37         7.09 o
  -7 -11   1         27.03         33.32         4.86 o
  -6 -11   1         15.08         18.38         3.83 o
  -5 -11   1          3.95          2.20         2.86 o
  -4 -11   1          6.61          3.66         3.48 o
  -3 -11   1          2.88          3.96         3.10 o
  -2 -11   1         46.01         41.92         4.09 o
  -1 -11   1         13.12          9.12         2.58 o
   0 -11   1          8.40          2.39         2.21 o
   1 -11   1         18.51         16.68         3.06 o
   2 -11   1          7.45          4.87         2.36 o
   3 -11   1         27.69         27.39         4.05 o
   4 -11   1         29.02         17.29         3.74 o
   5 -11   1         18.67         33.59         5.06 o
   6 -11   1          3.75          0.31         3.48 o
  -9 -10   1         10.15         14.63         6.04 o
  -8 -10   1          6.14          0.52         5.43 o
  -7 -10   1          2.88          0.00         3.51 o
  -6 -10   1        590.41        600.12        16.91 o
  -5 -10   1         68.84         68.72         5.70 o
  -4 -10   1         44.58         44.37         4.54 o
  -3 -10   1        136.29        145.93         7.82 o
  -2 -10   1          5.73          4.57         2.26 o
  -1 -10   1        212.32        207.54         7.90 o
   0 -10   1        205.33        210.89         7.83 o
   1 -10   1          2.53          1.12         2.07 o
   2 -10   1         29.42         27.04         3.35 o
   3 -10   1         94.63         93.20         5.56 o
   4 -10   1         28.22         33.14         3.95 o
   5 -10   1          0.03          0.00         3.04 o
   6 -10   1         40.58         40.01         6.35 o
   7 -10   1          8.54          1.82         3.94 o
  -9  -9   1         41.29         30.97         4.78 o
  -8  -9   1          1.24          1.00         3.06 o
  -7  -9   1         49.15         50.76         5.93 o
  -6  -9   1        123.25        124.51         7.67 o
  -5  -9   1         63.52         58.03         5.26 o
  -4  -9   1         58.08         50.83         4.87 o
  -3  -9   1          6.56          4.29         2.11 o
  -2  -9   1         16.65         18.00         2.69 o
  -1  -9   1          8.82          7.86         2.28 o
   0  -9   1        111.92        107.52         5.37 o
   1  -9   1         80.17         78.65         4.80 o
   2  -9   1        248.71        248.94         8.19 o
   3  -9   1         91.28         98.21         5.05 o
   4  -9   1         24.46         20.63         2.91 o
   5  -9   1        166.91        171.68         7.84 o
   6  -9   1         17.27         25.36         3.66 o
   7  -9   1         14.20         15.87         3.77 o
   8  -9   1          7.39         13.46         4.68 o
 -10  -8   1         10.06          2.24         4.78 o
  -9  -8   1          4.36          3.17         2.43 o
  -8  -8   1          7.18         10.53         3.20 o
  -7  -8   1         11.22         12.82         3.37 o
  -6  -8   1        153.85        162.22         8.10 o
  -5  -8   1          5.81          6.54         2.64 o
  -4  -8   1        115.13        112.02         5.94 o
  -3  -8   1         96.17         91.59         5.19 o
  -2  -8   1        154.65        157.93         5.67 o
  -1  -8   1         19.75         20.79         2.40 o
   0  -8   1          0.11          0.00         1.29 o
   1  -8   1         89.71         89.09         4.17 o
   2  -8   1        258.10        242.27         6.02 o
   3  -8   1         29.67         27.11         2.66 o
   4  -8   1        179.64        164.14         6.14 o
   5  -8   1          0.45          1.16         1.80 o
   6  -8   1         22.06         26.14         3.59 o
   7  -8   1         46.79         54.16         7.33 o
   8  -8   1         55.90         68.32         8.05 o
   9  -8   1         16.85         27.26         6.85 o
 -10  -7   1         63.22         55.58         6.83 o
  -9  -7   1         52.68         65.10         5.85 o
  -8  -7   1          0.66          0.00         2.17 o
  -7  -7   1          0.08          0.00         2.40 o
  -6  -7   1         36.93         40.03         4.13 o
  -5  -7   1         48.27         46.88         4.01 o
  -4  -7   1        367.69        367.76         9.77 o
  -3  -7   1         15.75         15.56         2.38 o
  -2  -7   1        315.03        325.76         7.51 o
  -1  -7   1        155.94        150.74         4.94 o
   0  -7   1         27.12         29.43         1.90 o
   1  -7   1          1.49          1.60         0.79 o
   2  -7   1        471.60        453.39         8.34 o
   3  -7   1       1244.83       1189.03        12.76 o
   4  -7   1          6.30          2.08         1.73 o
   5  -7   1          4.10          5.14         2.16 o
   6  -7   1         65.56         55.92         4.47 o
   7  -7   1         32.41         31.13         3.48 o
   8  -7   1          0.14          0.00         3.28 o
   9  -7   1          0.38          0.93         3.26 o
 -11  -6   1         12.28          2.34         5.03 o
 -10  -6   1         64.78         66.24         6.69 o
  -9  -6   1          1.46          0.00         2.18 o
  -8  -6   1          1.40          0.00         3.41 o
  -7  -6   1         59.94         52.03         5.40 o
  -6  -6   1        177.86        191.80         7.35 o
  -5  -6   1         54.55         53.32         4.58 o
  -4  -6   1         14.81         16.08         2.47 o
  -3  -6   1          0.00          0.57         1.74 o
  -2  -6   1        392.33        401.11         7.69 o
  -1  -6   1        205.32        215.03         7.42 o
   0  -6   1          1.92          0.27         0.87 o
   1  -6   1       1423.10       1511.46        14.79 o
   2  -6   1         16.33         14.97         1.67 o
   3  -6   1          0.05          0.28         1.18 o
   4  -6   1         36.72         35.85         2.49 o
   5  -6   1         66.15         56.37         3.54 o
   6  -6   1         12.95          9.32         2.69 o
   7  -6   1          6.91          6.16         2.30 o
   8  -6   1         55.20         61.75         4.97 o
   9  -6   1         35.01         43.33         5.46 o
  10  -6   1          2.17          0.00         3.44 o
 -11  -5   1          4.14          2.11         6.68 o
 -10  -5   1         27.63         21.62         6.78 o
  -9  -5   1         53.92         59.13         5.37 o
  -8  -5   1          5.75          5.13         3.05 o
  -7  -5   1         55.22         48.39         4.45 o
  -6  -5   1          0.11          0.32         1.20 o
  -5  -5   1          0.07          1.69         1.16 o
  -4  -5   1         20.01         14.95         1.75 o
  -3  -5   1         52.39         47.56         3.45 o
  -2  -5   1        107.89        116.09         3.57 o
  -1  -5   1        363.76        366.85         7.50 o
   0  -5   1         51.40         55.21         2.38 o
   1  -5   1         28.85         23.64         1.55 o
   2  -5   1        217.08        240.75         6.76 o
   3  -5   1          4.02          0.74         1.00 o
   4  -5   1        792.49        774.36         8.75 o
   5  -5   1         83.19         69.02         3.23 o
   6  -5   1        335.70        320.34        12.16 o
   7  -5   1         45.85         40.00         3.85 o
   8  -5   1         32.56         39.90         5.20 o
   9  -5   1          0.79          0.00         2.03 o
  10  -5   1         47.53         54.93         6.20 o
  11  -5   1         31.87         36.72        13.28 o
 -11  -4   1          1.94          0.00         2.16 o
 -10  -4   1         58.66         65.09         7.27 o
  -9  -4   1          7.97          9.94         2.50 o
  -8  -4   1          4.18          2.81         1.87 o
  -7  -4   1        105.27        124.14         5.65 o
  -6  -4   1          7.97          4.84         1.70 o
  -5  -4   1          4.17          5.53         0.92 o
  -4  -4   1        544.23        600.62         9.60 o
  -3  -4   1        852.68        896.39        11.15 o
  -2  -4   1        788.71        811.03        10.42 o
  -1  -4   1         12.27         11.35         1.58 o
   0  -4   1       1310.40       1371.78        10.44 o
   1  -4   1        433.54        438.57         5.25 o
   2  -4   1          8.05          8.42         1.12 o
   3  -4   1        195.23        194.55         5.19 o
   4  -4   1        114.50        118.16         3.00 o
   5  -4   1         22.92         25.46         1.31 o
   6  -4   1         58.28         50.95         3.36 o
   7  -4   1          0.60          0.00         1.32 o
   8  -4   1          2.14          1.16         1.80 o
   9  -4   1         12.39          9.07         2.88 o
  10  -4   1         59.85         77.18         7.02 o
  11  -4   1         38.41         41.62         7.04 o
 -12  -3   1          8.49          4.72         5.82 o
 -11  -3   1          0.01          0.44         3.06 o
 -10  -3   1         24.52         22.84         3.94 o
  -9  -3   1        862.54        869.62        20.01 o
  -8  -3   1        184.90        189.20         7.35 o
  -7  -3   1         91.43         74.67         4.46 o
  -6  -3   1          0.02          1.13         1.38 o
  -5  -3   1        170.04        177.98         6.04 o
  -4  -3   1       1175.85       1283.16         9.74 o
  -3  -3   1       1194.28       1340.63        13.37 o
  -2  -3   1       1513.86       1523.92        12.39 o
  -1  -3   1       1587.67       1630.86        10.49 o
   0  -3   1         60.15         63.42         2.42 o
   1  -3   1         12.67         11.55         0.90 o
   2  -3   1         19.60         19.69         1.33 o
   3  -3   1        102.05         97.93         2.23 o
   4  -3   1        645.67        733.99         7.46 o
   5  -3   1        173.75        183.22         2.79 o
   6  -3   1          2.35          4.17         0.99 o
   7  -3   1        164.53        177.92         5.51 o
   8  -3   1         13.58         10.56         2.18 o
   9  -3   1          6.39          6.61         2.00 o
  10  -3   1          9.62          9.08         3.78 o
  11  -3   1         30.87         33.52         6.90 o
 -12  -2   1         32.58         54.59        29.34 o
 -11  -2   1          7.97          2.21         2.30 o
 -10  -2   1         24.61         21.25         3.93 o
  -9  -2   1         99.23         97.43         7.05 o
  -8  -2   1        779.72        794.82        14.13 o
  -7  -2   1         31.48         24.99         2.74 o
  -6  -2   1        244.50        248.93         6.24 o
  -5  -2   1        168.51        188.39         5.34 o
  -4  -2   1        118.18        139.23         3.75 o
  -3  -2   1         92.11         91.20         2.43 o
  -2  -2   1        813.72        868.35         6.18 o
  -1  -2   1       1152.09       1187.54        10.16 o
   0  -2   1       3147.18       3155.79        45.49 o
   1  -2   1        403.62        422.48         5.33 o
   2  -2   1        134.66        143.90         2.46 o
   3  -2   1        234.94        259.25         3.01 o
   4  -2   1       1026.69       1116.66        11.27 o
   5  -2   1          6.73          7.85         1.21 o
   6  -2   1         26.97         20.78         1.84 o
   7  -2   1        212.90        195.46         6.66 o
   8  -2   1        614.54        562.69        12.24 o
   9  -2   1         23.89         15.12         3.10 o
  10  -2   1         27.94         36.97         4.62 o
  11  -2   1          0.77          0.00         3.69 o
 -12  -1   1          6.25         25.22         9.85 o
 -11  -1   1         54.03         52.71         5.69 o
 -10  -1   1        108.65        118.45         8.16 o
  -9  -1   1        296.53        283.04        11.33 o
  -8  -1   1        211.41        216.61         9.37 o
  -7  -1   1         28.37         29.61         2.80 o
  -6  -1   1         13.88         12.01         1.53 o
  -5  -1   1          9.63         10.55         1.33 o
  -4  -1   1         11.74         11.50         1.40 o
  -3  -1   1        227.00        231.36         4.63 o
  -2  -1   1        131.84        113.56         2.49 o
  -1  -1   1        370.01        367.54         3.49 o
   0  -1   1        265.90        263.38         5.65 o
   1  -1   1        484.17        483.97         3.43 o
   2  -1   1         59.49         65.66         1.69 o
   3  -1   1          8.20          9.89         1.09 o
   4  -1   1        820.79        890.99        13.32 o
   5  -1   1        178.54        191.87         3.82 o
   6  -1   1        432.56        405.54         5.74 o
   7  -1   1         30.36         26.95         2.76 o
   8  -1   1        124.33        118.47         8.96 o
   9  -1   1        628.48        613.75        15.44 o
  10  -1   1          0.03          0.00         2.93 o
  11  -1   1         12.35         11.07         4.27 o
  12  -1   1          1.56          4.93         7.35 o
 -12   0   1          0.20          0.00         4.45 o
 -11   0   1         35.12         49.83         8.14 o
 -10   0   1          0.63          1.71         2.67 o
  -9   0   1         71.26         79.76         6.18 o
  -8   0   1        765.91        727.57        16.66 o
  -7   0   1        430.60        436.29         8.57 o
  -6   0   1         27.14         24.37         2.10 o
  -5   0   1        217.70        233.64         5.02 o
  -4   0   1        225.12        221.11         4.43 o
  -3   0   1       1571.31       1644.47        11.14 o
  -2   0   1         10.94          8.31         0.81 o
  -1   0   1        470.64        477.24         5.77 o
   2   0   1         26.49         18.13         0.84 o
   3   0   1        687.91        688.58         5.12 o
   4   0   1        702.31        693.97         5.54 o
   5   0   1        244.12        240.81         5.85 o
   6   0   1         54.03         43.47         2.15 o
   7   0   1         38.59         32.31         1.90 o
   8   0   1       1009.64        985.54        19.70 o
   9   0   1          0.00          0.00         2.33 o
  10   0   1          2.14          2.89         2.28 o
  11   0   1         24.60         33.95         4.67 o
  12   0   1          8.32          0.00         5.06 o
 -11   1   1         54.18         54.11         7.38 o
 -10   1   1          2.07          3.38         2.84 o
  -9   1   1         14.82          8.40         2.73 o
  -8   1   1         61.78         55.43         4.83 o
  -7   1   1        252.46        252.23         7.70 o
  -6   1   1          0.09          0.00         1.20 o
  -5   1   1          6.52          5.95         0.71 o
  -4   1   1        429.62        477.18         8.32 o
  -3   1   1        615.72        617.85         5.05 o
  -2   1   1        731.72        693.55         4.35 o
  -1   1   1       3862.47       3898.56        53.94 o
   1   1   1          0.30          3.71         3.01 o
   2   1   1       2562.47       2565.23        12.96 o
   3   1   1        286.94        297.55         4.23 o
   4   1   1        745.27        744.75         9.32 o
   5   1   1         73.43         59.53         3.27 o
   6   1   1       1182.10       1205.69        14.22 o
   7   1   1        215.50        200.47         5.85 o
   8   1   1        161.35        176.37         7.93 o
   9   1   1         61.93         68.62         5.60 o
  10   1   1         13.78         10.97         3.39 o
  11   1   1         12.07         11.74         3.38 o
  12   1   1          8.50          5.04         3.40 o
 -11   2   1          5.41          6.41         4.26 o
 -10   2   1          1.25          0.00         2.86 o
  -9   2   1          2.90          0.00         2.61 o
  -8   2   1          3.88          5.47         1.97 o
  -7   2   1        318.51        356.76         9.08 o
  -6   2   1        469.31        477.50         9.58 o
  -5   2   1          0.02          0.00         0.78 o
  -4   2   1        152.69        159.39         3.55 o
  -3   2   1        239.31        260.33         6.10 o
  -2   2   1        489.57        491.59         4.73 o
  -1   2   1         80.53         82.61         3.76 o
   0   2   1        901.81        935.15         8.36 o
   1   2   1         38.71         35.38         1.22 o
   2   2   1      10743.84      10738.79        35.42 o
   3   2   1        101.94         96.73         3.51 o
   4   2   1         89.36         96.48         3.39 o
   5   2   1         57.26         60.23         3.03 o
   6   2   1         85.90         82.02         4.26 o
   7   2   1         81.80         80.12         5.38 o
   8   2   1          2.49          0.00         1.46 o
   9   2   1         39.69         33.66         4.18 o
  10   2   1        351.67        345.52        14.04 o
  11   2   1         13.68         19.90         4.09 o
  12   2   1         27.11         31.48         4.75 o
 -11   3   1         35.44         44.66        14.81 o
 -10   3   1          1.28          0.00         1.98 o
  -9   3   1         41.60         34.20         4.03 o
  -8   3   1         94.42         82.44         5.60 o
  -7   3   1        642.09        594.76        10.73 o
  -6   3   1        285.41        257.13         6.57 o
  -5   3   1         96.78         87.71         3.32 o
  -4   3   1          1.81          0.47         0.86 o
  -3   3   1         92.91        109.83         2.24 o
  -2   3   1       3405.79       3716.20        20.67 o
  -1   3   1        680.80        673.22         7.08 o
   0   3   1        369.53        389.58         3.90 o
   1   3   1        497.95        495.29         4.75 o
   2   3   1        108.52        123.18         2.50 o
   3   3   1       1620.27       1600.59        17.26 o
   4   3   1         29.11         27.97         1.69 o
   5   3   1        151.69        158.50         5.55 o
   6   3   1        185.51        212.53         6.10 o
   7   3   1         10.71         11.01         1.89 o
   8   3   1          1.99          2.39         1.41 o
   9   3   1         80.77         83.31         6.29 o
  10   3   1        217.02        207.27        10.20 o
  11   3   1          7.25          0.00         2.53 o
  12   3   1          1.92          0.00         1.90 o
 -10   4   1          2.00          2.57         3.07 o
  -9   4   1          7.02          0.00         3.95 o
  -8   4   1          0.05          3.04         1.94 o
  -7   4   1         22.90         15.09         2.73 o
  -6   4   1        218.07        173.09         6.52 o
  -5   4   1         48.51         47.19         2.53 o
  -4   4   1          1.60          0.56         0.64 o
  -3   4   1        288.61        330.33         4.39 o
  -2   4   1        274.46        293.83         5.64 o
  -1   4   1        282.66        297.30         3.66 o
   0   4   1        577.97        588.06         6.05 o
   1   4   1        167.61        169.48         3.20 o
   2   4   1          8.22          4.98         0.73 o
   3   4   1        239.61        259.30         5.87 o
   4   4   1         22.09         28.27         3.04 o
   5   4   1        251.61        274.28         7.85 o
   6   4   1          1.18          0.05         0.89 o
   7   4   1         13.32         15.64         2.39 o
   8   4   1         40.55         46.08         3.42 o
   9   4   1          8.14          6.67         2.30 o
  10   4   1        293.37        290.11        11.94 o
  11   4   1          4.02          0.00         1.96 o
  12   4   1          1.38          2.17         4.07 o
 -10   5   1         24.07         34.84         6.73 o
  -9   5   1          8.67          5.71         2.74 o
  -8   5   1          2.25          2.93         2.16 o
  -7   5   1         31.48         32.38         3.73 o
  -6   5   1        100.80         89.16         4.95 o
  -5   5   1         91.72         87.95         4.04 o
  -4   5   1          9.35         13.19         1.64 o
  -3   5   1        138.10        137.44         3.28 o
  -2   5   1        519.66        570.98         6.75 o
  -1   5   1        249.03        274.29         5.70 o
   0   5   1         11.99         12.70         1.21 o
   1   5   1        234.13        239.11         4.96 o
   2   5   1        116.77        121.24         3.08 o
   3   5   1         85.42         84.02         2.57 o
   4   5   1         18.29         20.81         3.03 o
   5   5   1          6.89          7.21         2.33 o
   6   5   1        552.43        627.26        11.45 o
   7   5   1         45.41         41.05         3.10 o
   8   5   1         12.16          9.43         1.91 o
   9   5   1         34.40         36.96         3.51 o
  10   5   1        152.67        133.23         9.58 o
  11   5   1        231.25        247.83        11.82 o
  12   5   1         60.97         70.88         8.68 o
  -9   6   1         78.37         81.83         6.33 o
  -8   6   1        108.01        128.11         7.28 o
  -7   6   1          6.09          8.98         2.79 o
  -6   6   1         15.80         11.16         3.62 o
  -5   6   1         11.48          8.97         2.16 o
  -4   6   1         59.95         46.56         3.10 o
  -3   6   1         19.97         19.80         1.71 o
  -2   6   1         44.99         45.46         1.57 o
  -1   6   1        534.85        546.63         8.12 o
   0   6   1          4.24          5.47         1.06 o
   1   6   1          3.55          2.92         0.91 o
   2   6   1        631.20        672.64        12.27 o
   3   6   1        107.78        123.57         5.53 o
   4   6   1         48.49         40.93         3.69 o
   5   6   1         13.07         13.61         3.11 o
   6   6   1         54.90         64.72         4.74 o
   7   6   1          1.82          0.48         2.27 o
   8   6   1         32.28         28.93         3.55 o
   9   6   1         34.04         25.79         2.92 o
  10   6   1          0.31          1.33         2.57 o
  11   6   1         16.73         14.67         3.39 o
  -9   7   1         22.09         25.63         6.18 o
  -8   7   1          6.00         12.21         3.08 o
  -7   7   1          2.07          8.31         2.82 o
  -6   7   1        111.06        122.43         6.73 o
  -5   7   1          0.59          2.25         1.62 o
  -4   7   1        117.40        114.52         4.80 o
  -3   7   1        260.15        236.69         7.47 o
  -2   7   1        191.42        194.08         5.62 o
  -1   7   1          0.01          0.63         1.32 o
   0   7   1        384.25        401.66         6.60 o
   1   7   1         17.20         16.80         1.65 o
   2   7   1        371.24        384.70         8.38 o
   3   7   1          0.06          0.55         2.04 o
   4   7   1         22.13         25.15         3.15 o
   5   7   1         29.98         28.74         3.50 o
   6   7   1         13.45         11.04         2.85 o
   7   7   1          1.81          0.00         2.34 o
   8   7   1          7.51          5.37         3.18 o
   9   7   1         65.44         68.65         8.51 o
  10   7   1         20.37         24.69         3.72 o
  11   7   1          0.74          2.14         1.40 o
  -8   8   1          0.47          0.00         2.88 o
  -7   8   1         11.49         11.40         2.95 o
  -6   8   1        170.38        185.60         8.43 o
  -5   8   1         14.57         12.98         2.82 o
  -4   8   1         61.14         53.35         3.62 o
  -3   8   1         50.66         51.16         3.50 o
  -2   8   1        261.37        265.62         7.03 o
  -1   8   1         45.92         45.55         3.03 o
   0   8   1         29.21         27.35         2.04 o
   1   8   1        177.07        179.45         5.37 o
   2   8   1          0.11          0.00         1.64 o
   3   8   1        235.94        239.47         8.76 o
   4   8   1        241.17        238.04         9.12 o
   5   8   1          5.93          7.18         2.72 o
   6   8   1          2.46          1.45         2.25 o
   7   8   1          2.64          0.12         2.32 o
   8   8   1         10.57         10.48         4.35 o
   9   8   1          1.66          1.23         2.81 o
  10   8   1         10.19         15.11         3.12 o
  11   8   1         16.96         25.50         8.10 o
  -8   9   1          1.73          8.96        11.30 o
  -7   9   1         13.56          9.76         2.63 o
  -6   9   1         14.93         14.15         2.64 o
  -5   9   1          0.36          1.29         2.33 o
  -4   9   1          4.07          3.56         2.29 o
  -3   9   1        144.78        123.03         5.78 o
  -2   9   1          8.23          7.32         2.07 o
  -1   9   1       1031.00       1031.79        16.19 o
   0   9   1        442.23        450.25        10.57 o
   1   9   1         11.89          8.34         2.33 o
   2   9   1          0.45          0.00         1.74 o
   3   9   1         13.40         13.74         2.47 o
   4   9   1         20.81         18.45         3.40 o
   5   9   1          0.07          0.83         2.08 o
   6   9   1         83.46         91.80         6.45 o
   7   9   1         15.88         15.27         3.47 o
   8   9   1          5.42          8.50         3.15 o
   9   9   1          0.67          0.00         2.64 o
  10   9   1         37.38         42.27         5.49 o
  -7  10   1          1.46          0.00         6.70 o
  -6  10   1         10.62         14.66         2.98 o
  -5  10   1         15.75         18.10         3.27 o
  -4  10   1          0.61          3.48         2.43 o
  -3  10   1          1.99          0.79         2.44 o
  -2  10   1         37.66         32.76         3.54 o
  -1  10   1        189.90        192.62         7.59 o
   0  10   1         80.33         83.52         5.14 o
   1  10   1          8.82          4.76         2.07 o
   2  10   1         74.20         69.92         4.72 o
   3  10   1         72.01         85.08         6.05 o
   4  10   1        198.40        196.49         9.25 o
   5  10   1         57.80         56.47         5.52 o
   6  10   1          4.86          1.07         3.06 o
   7  10   1          1.66          4.38         2.63 o
   8  10   1         53.80         49.98         5.67 o
   9  10   1         11.39         19.08         3.62 o
  10  10   1          0.57          0.60         2.74 o
  -5  11   1          0.56          4.79         3.16 o
  -4  11   1         11.32         11.87         3.16 o
  -3  11   1         17.93         19.57         3.25 o
  -2  11   1          0.08          0.00         2.03 o
  -1  11   1         19.31         19.64         3.09 o
   0  11   1         11.02          8.32         2.44 o
   1  11   1         12.43         14.92         2.71 o
   2  11   1         30.45         30.96         3.66 o
   3  11   1        117.48        133.46         7.93 o
   4  11   1         19.39         25.61         5.53 o
   5  11   1         22.40         14.57         3.54 o
   6  11   1          7.85          2.68         3.22 o
   7  11   1         27.79         25.03         4.15 o
   8  11   1         55.84         68.60         6.85 o
  -4  12   1          4.19          7.02         7.79 o
  -3  12   1          1.34          0.00         1.72 o
  -2  12   1         24.86         18.07         3.95 o
  -1  12   1          3.02          1.67         1.52 o
   0  12   1         31.08         35.71         3.93 o
   1  12   1          1.74          3.85         3.02 o
   2  12   1         24.48         21.59         3.32 o
   3  12   1        166.42        169.73         9.41 o
   4  12   1          2.22          7.57         5.38 o
   5  12   1         16.67         15.19         3.90 o
   6  12   1          0.77          0.00         3.19 o
   7  12   1          8.97         14.33         6.03 o
   8  12   1        406.09        395.72        31.15 o
  -2  13   1          0.38          2.23         2.35 o
  -1  13   1          3.86         12.44         2.94 o
   0  13   1          2.34          2.43         3.46 o
   1  13   1         35.05         31.11         6.24 o
   2  13   1          5.19          7.67         2.19 o
   3  13   1          3.90          0.00         4.49 o
   4  13   1        146.43        153.49        11.56 o
  -4 -13   2          3.06         84.73        13.80 o
  -3 -13   2         89.77         81.67         9.76 o
  -2 -13   2          0.00          0.00         2.41 o
  -1 -13   2          0.33          2.12         2.58 o
   0 -13   2          1.66          2.92         5.24 o
   1 -13   2          0.22          4.72         3.67 o
   2 -13   2         19.29         19.88         6.87 o
  -6 -12   2         13.66         32.99        10.02 o
  -5 -12   2         22.21         18.64         4.99 o
  -4 -12   2         12.80         21.64         5.06 o
  -3 -12   2         11.39          9.46         3.77 o
  -2 -12   2          1.64          0.00         2.54 o
  -1 -12   2        118.41        127.80         8.08 o
   0 -12   2          3.47          2.95         2.18 o
   1 -12   2          0.89          0.00         2.19 o
   2 -12   2        149.04        166.57         8.99 o
   3 -12   2         22.06         22.91         4.15 o
   4 -12   2          6.70         16.59         7.83 o
  -7 -11   2          7.59          2.99         2.79 o
  -6 -11   2         45.39         33.38         6.34 o
  -5 -11   2          5.48          0.00         1.92 o
  -4 -11   2         35.66         36.38         5.96 o
  -3 -11   2          5.40          5.11         3.44 o
  -2 -11   2         80.87         76.06         5.45 o
  -1 -11   2          0.02          1.57         2.09 o
   0 -11   2          0.45          1.96         2.34 o
   1 -11   2          4.50          2.02         1.64 o
   2 -11   2          5.35          3.84         1.99 o
   3 -11   2        120.21        138.38         7.87 o
   4 -11   2         21.20         25.11         4.32 o
   5 -11   2         19.63         11.13         5.31 o
   6 -11   2         66.45         99.06        15.55 o
  -8 -10   2          4.38          7.20         3.50 o
  -7 -10   2          0.95          0.84         2.85 o
  -6 -10   2        481.40        518.02        15.90 o
  -5 -10   2        299.74        329.37        12.32 o
  -4 -10   2         11.83          7.69         3.16 o
  -3 -10   2          1.31          0.00         3.48 o
  -2 -10   2         46.85         45.62         4.59 o
  -1 -10   2         17.59         15.87         3.17 o
   0 -10   2          1.79          1.47         1.55 o
   1 -10   2          6.38          3.51         2.53 o
   2 -10   2         11.24         12.60         2.47 o
   3 -10   2         20.12         22.69         3.12 o
   4 -10   2          1.06          1.13         3.86 o
   5 -10   2          2.47          4.10         2.07 o
   6 -10   2          3.07          7.52         2.96 o
   7 -10   2          0.51          0.00         7.79 o
  -9  -9   2          1.19          0.00         2.61 o
  -8  -9   2        102.80         96.04         8.09 o
  -7  -9   2          7.64          5.34         2.64 o
  -6  -9   2         41.02         39.02         4.45 o
  -5  -9   2         20.86         18.28         2.99 o
  -4  -9   2          1.33          0.00         1.89 o
  -3  -9   2        153.96        143.26         6.86 o
  -2  -9   2        156.45        148.96         5.95 o
  -1  -9   2        279.37        279.04         8.93 o
   0  -9   2         29.57         23.86         2.77 o
   1  -9   2         13.81         10.33         3.36 o
   2  -9   2          5.00          5.41         2.29 o
   3  -9   2          2.61          1.77         1.95 o
   4  -9   2          0.58          2.82         1.34 o
   5  -9   2          0.80          1.04         2.19 o
   6  -9   2          0.20          0.00         2.80 o
   7  -9   2         76.19         84.34         6.91 o
   8  -9   2         47.37         65.80         6.68 o
 -10  -8   2          1.84          2.76         5.17 o
  -9  -8   2          4.49          8.25         2.75 o
  -8  -8   2          4.73          0.71         2.77 o
  -7  -8   2        133.53        134.82         7.90 o
  -6  -8   2        106.12        111.91         6.38 o
  -5  -8   2         27.53         25.97         3.53 o
  -4  -8   2          1.10          0.80         1.88 o
  -3  -8   2         40.44         36.61         3.60 o
  -2  -8   2          0.36          0.00         1.60 o
  -1  -8   2         49.17         43.66         3.10 o
   0  -8   2         38.83         41.14         2.65 o
   1  -8   2          1.07          0.00         1.65 o
   2  -8   2          9.11          6.99         1.54 o
   3  -8   2        164.98        153.61         5.05 o
   4  -8   2         21.37         20.37         2.49 o
   5  -8   2         71.49         75.37         5.05 o
   6  -8   2          1.98          3.65         2.17 o
   7  -8   2        105.68        108.43         7.71 o
   8  -8   2         14.49          6.46         2.57 o
   9  -8   2         49.18         45.10         8.87 o
 -10  -7   2          2.55          0.00         2.92 o
  -9  -7   2         69.44         70.11         6.99 o
  -8  -7   2          1.10          1.11         2.38 o
  -7  -7   2         22.37         28.34         5.49 o
  -6  -7   2         63.53         56.90         4.44 o
  -5  -7   2        480.27        487.41        11.80 o
  -4  -7   2          4.31          2.10         2.18 o
  -3  -7   2          2.63          1.99         1.93 o
  -2  -7   2         23.00         18.68         1.91 o
  -1  -7   2         49.04         41.81         2.85 o
   0  -7   2        111.99        111.95         3.64 o
   1  -7   2         60.92         53.20         2.39 o
   2  -7   2        155.69        148.23         4.54 o
   3  -7   2       1345.78       1294.02        14.23 o
   4  -7   2        113.60         99.92         4.02 o
   5  -7   2          0.42          1.05         1.82 o
   6  -7   2          0.28          0.00         2.05 o
   7  -7   2        141.74        166.53         8.77 o
   8  -7   2          0.26          2.77         2.83 o
   9  -7   2          1.11          4.09         4.53 o
  10  -7   2         35.67         29.90        10.82 o
 -10  -6   2          0.09          1.57         2.63 o
  -9  -6   2          0.63          0.00         2.12 o
  -8  -6   2        173.30        169.33        11.23 o
  -7  -6   2         24.07         20.21         3.10 o
  -6  -6   2          0.33          0.63         1.64 o
  -5  -6   2          6.87          8.23         2.07 o
  -4  -6   2          0.00          0.14         1.80 o
  -3  -6   2        394.84        392.94         9.17 o
  -2  -6   2        341.07        322.88         6.11 o
  -1  -6   2        174.06        180.49         5.05 o
   0  -6   2          2.44          3.39         0.98 o
   1  -6   2          6.34          5.69         1.14 o
   2  -6   2         12.92         16.87         1.65 o
   3  -6   2        156.61        168.25         4.54 o
   4  -6   2       1468.68       1437.62        14.46 o
   5  -6   2        131.98        120.19         5.14 o
   6  -6   2         12.92          9.90         2.35 o
   7  -6   2          2.18          3.57         1.90 o
   8  -6   2         58.33         54.33         5.30 o
   9  -6   2        166.38        167.45         9.82 o
  10  -6   2         78.68         89.64         8.19 o
 -10  -5   2         58.75         56.00         6.96 o
  -9  -5   2          6.33          3.48         2.57 o
  -8  -5   2        360.81        373.91        16.12 o
  -7  -5   2        124.90        110.75         6.09 o
  -6  -5   2         88.12         91.30         4.74 o
  -5  -5   2          8.06          1.62         1.49 o
  -4  -5   2         27.48         25.00         2.30 o
  -3  -5   2          5.64          5.66         1.29 o
  -2  -5   2         99.33        111.62         4.25 o
  -1  -5   2        134.95        151.78         5.03 o
   0  -5   2       1329.66       1462.11        17.92 o
   1  -5   2        287.53        299.66         5.67 o
   2  -5   2        174.27        174.16         4.82 o
   3  -5   2         86.01         78.68         3.12 o
   4  -5   2        294.53        281.89         5.44 o
   5  -5   2       1771.99       1715.09        12.55 o
   6  -5   2         11.11          9.85         2.08 o
   7  -5   2        326.77        308.32         8.49 o
   8  -5   2          3.51          2.75         1.97 o
   9  -5   2         94.99         99.22         7.33 o
  10  -5   2         62.59         75.73         7.08 o
  11  -5   2          1.00          0.00         3.98 o
 -11  -4   2         82.43         85.31         8.86 o
 -10  -4   2         85.59         92.34         8.73 o
  -9  -4   2          0.91          0.54         2.36 o
  -8  -4   2         14.52         13.61         2.53 o
  -7  -4   2         12.15         13.63         2.66 o
  -6  -4   2        122.51        113.79         4.97 o
  -5  -4   2        137.91        141.66         4.27 o
  -4  -4   2        619.17        645.45        16.35 o
  -3  -4   2        571.41        572.05         7.90 o
  -2  -4   2        445.11        499.63         7.56 o
  -1  -4   2        238.29        227.77         4.34 o
   0  -4   2       2143.96       2297.95        19.58 o
   1  -4   2        438.29        504.47         6.39 o
   2  -4   2        210.82        224.81         4.50 o
   3  -4   2         56.44         44.63         2.35 o
   4  -4   2         52.31         42.76         2.05 o
   5  -4   2        114.98        104.84         2.92 o
   6  -4   2        302.68        271.82         8.63 o
   7  -4   2         66.35         66.04         4.18 o
   8  -4   2        120.03        106.08         5.68 o
   9  -4   2          8.07          8.43         2.77 o
  10  -4   2         48.62         50.44         5.67 o
  11  -4   2          3.50          2.22         4.92 o
 -11  -3   2          7.09         11.46         4.47 o
 -10  -3   2          2.45          9.92         4.06 o
  -9  -3   2        292.82        303.02        12.47 o
  -8  -3   2        750.40        744.35        18.26 o
  -7  -3   2         29.87         19.62         2.42 o
  -6  -3   2          2.63          0.17         1.58 o
  -5  -3   2         46.81         46.72         2.60 o
  -4  -3   2        568.38        624.63        10.93 o
  -3  -3   2         41.92         42.97         1.95 o
  -2  -3   2        333.83        358.82         5.27 o
  -1  -3   2       2088.15       2138.99        11.89 o
   0  -3   2        142.31        166.21         3.56 o
   1  -3   2        605.47        623.29         7.08 o
   2  -3   2         47.67         42.26         1.36 o
   3  -3   2         65.81         76.81         1.88 o
   4  -3   2         26.52         16.13         0.76 o
   5  -3   2         56.46         50.73         2.10 o
   6  -3   2        539.72        526.09         7.28 o
   7  -3   2         51.15         48.86         2.95 o
   8  -3   2         12.46         11.45         2.51 o
   9  -3   2         38.71         27.81         3.02 o
  10  -3   2          1.95          1.64         3.40 o
  11  -3   2         15.35         12.89         5.29 o
 -11  -2   2          8.99         17.88         4.02 o
 -10  -2   2          6.03          5.47         2.24 o
  -9  -2   2         61.51         54.81         5.32 o
  -8  -2   2        414.01        384.75        10.31 o
  -7  -2   2         67.74         61.95         3.42 o
  -6  -2   2          1.05          2.34         1.22 o
  -5  -2   2         81.87         75.89         3.69 o
  -4  -2   2          0.03          0.00         1.11 o
  -3  -2   2          6.10          7.89         1.23 o
  -2  -2   2         58.78         68.10         2.53 o
  -1  -2   2       4518.11       4566.54        47.83 o
   0  -2   2       4857.68       4858.08        16.40 o
   1  -2   2         48.56         56.34         1.65 o
   2  -2   2        407.04        429.92         3.78 o
   3  -2   2       1280.73       1354.17         5.36 o
   4  -2   2         20.97         18.65         0.92 o
   5  -2   2         61.78         64.87         2.73 o
   6  -2   2        464.82        421.16         7.47 o
   7  -2   2        104.51        100.54         4.05 o
   8  -2   2        134.38        112.68         5.47 o
   9  -2   2        178.59        158.12         7.30 o
  10  -2   2          3.43          5.04         2.78 o
  11  -2   2          2.86          5.14         3.49 o
  12  -2   2          2.74          0.00         2.61 o
 -12  -1   2          0.07          0.00         8.09 o
 -11  -1   2          3.46          4.91         3.63 o
 -10  -1   2         45.33         55.34         6.24 o
  -9  -1   2          9.50         13.75         3.24 o
  -8  -1   2        138.68        142.91         6.91 o
  -7  -1   2        316.10        307.61         7.73 o
  -6  -1   2        459.59        457.52         7.94 o
  -5  -1   2         21.18         18.25         2.02 o
  -4  -1   2        449.16        495.43         7.46 o
  -3  -1   2        848.63        896.22         9.79 o
  -2  -1   2        280.53        275.88         5.56 o
  -1  -1   2       2914.02       2905.61        32.22 o
   0  -1   2        493.01        511.76         4.77 o
   1  -1   2       1202.57       1213.95         9.86 o
   2  -1   2          5.08          6.48         0.43 o
   3  -1   2        150.68        144.12         2.32 o
   4  -1   2          0.27          0.52         0.59 o
   5  -1   2        719.10        788.72         9.02 o
   6  -1   2         34.67         32.13         1.64 o
   7  -1   2          1.68          1.19         1.17 o
   8  -1   2        207.53        207.06         6.69 o
   9  -1   2         27.86         21.11         3.29 o
  10  -1   2          4.55          1.24         2.57 o
  11  -1   2          8.71          4.05         3.74 o
  12  -1   2          2.66          3.09         4.77 o
 -11   0   2          0.32          1.00         4.20 o
 -10   0   2          0.48          3.00         2.59 o
  -9   0   2          4.09          4.82         1.98 o
  -8   0   2          1.74          3.17         2.71 o
  -7   0   2         86.78         90.74         4.35 o
  -6   0   2         94.73         84.79         3.41 o
  -5   0   2          0.88          2.17         0.91 o
  -4   0   2        329.64        395.51         6.72 o
  -3   0   2          1.49          0.56         0.75 o
  -2   0   2        100.41        106.50         3.25 o
  -1   0   2       2626.83       2607.47        19.98 o
   0   0   2        425.43        414.17         7.73 o
   1   0   2       1517.06       1475.52        12.46 o
   2   0   2        884.78        877.50         8.00 o
   3   0   2        398.43        421.68         3.79 o
   4   0   2        705.76        742.84         6.08 o
   5   0   2        320.84        324.19         4.25 o
   6   0   2          5.49          8.32         0.87 o
   7   0   2        240.47        233.44         3.94 o
   8   0   2        193.32        186.57         7.85 o
   9   0   2          2.62          0.61         1.85 o
  10   0   2          7.23          5.28         2.87 o
  11   0   2         30.25         30.47         4.81 o
  12   0   2          1.51          0.22         3.72 o
 -11   1   2          0.26          1.07         3.14 o
 -10   1   2         25.08         33.52         6.00 o
  -9   1   2          0.10          2.23         2.71 o
  -8   1   2         19.66         15.72         2.75 o
  -7   1   2        261.14        258.44         6.76 o
  -6   1   2        147.09        148.43         4.09 o
  -5   1   2          2.93          3.12         0.99 o
  -4   1   2         84.39         74.72         2.72 o
  -3   1   2       2135.58       2272.70        19.20 o
  -2   1   2          0.12          0.62         0.82 o
  -1   1   2        601.01        551.68         5.46 o
   0   1   2        284.94        288.34         2.53 o
   1   1   2       4248.49       4279.49        22.32 o
   2   1   2       5754.73       5826.79        24.90 o
   3   1   2       2708.63       2697.92        16.87 o
   4   1   2        137.84        142.45         3.05 o
   5   1   2         94.12         99.11         3.46 o
   6   1   2         69.05         93.84         3.36 o
   7   1   2          6.47          3.45         1.19 o
   8   1   2         30.09         31.84         3.62 o
   9   1   2          7.46          4.68         2.06 o
  10   1   2         12.93         14.53         3.40 o
  11   1   2          1.73          0.16         2.63 o
  12   1   2         46.18         53.94         6.12 o
  13   1   2          9.55          0.00        10.73 o
 -11   2   2        129.31        174.13        16.10 o
 -10   2   2         39.11         40.75         5.19 o
  -9   2   2         13.24         16.60         4.68 o
  -8   2   2        143.45        136.05         6.45 o
  -7   2   2        285.39        282.91         8.40 o
  -6   2   2        223.75        198.92         6.49 o
  -5   2   2        169.91        155.49         3.95 o
  -4   2   2         18.81         18.27         1.04 o
  -3   2   2        820.94        871.90         8.30 o
  -2   2   2         25.79         38.32         1.65 o
  -1   2   2         58.12         62.09         1.62 o
   0   2   2        769.03        730.86         5.01 o
   1   2   2       6256.43       6188.75        34.28 o
   2   2   2      36065.39      35600.46        79.45 o
   3   2   2       2444.70       2503.92        13.99 o
   4   2   2        316.45        305.72         5.76 o
   5   2   2        135.69        139.09         3.90 o
   6   2   2          3.32          7.04         1.25 o
   7   2   2         78.97         86.70         3.77 o
   8   2   2        624.68        629.79        13.02 o
   9   2   2          7.63          8.42         2.80 o
  10   2   2         22.02         22.90         3.78 o
  11   2   2         45.35         45.74         5.49 o
  12   2   2         76.30         87.01         9.71 o
  13   2   2         41.65         40.53        13.15 o
 -11   3   2          8.86          3.96         5.30 o
 -10   3   2        183.72        199.32        14.27 o
  -9   3   2         23.87         26.59         3.93 o
  -8   3   2         19.87         26.02         3.18 o
  -7   3   2          4.75         10.38         2.07 o
  -6   3   2        102.87         88.96         4.19 o
  -5   3   2        117.68        119.91         4.34 o
  -4   3   2        138.66        140.76         3.56 o
  -3   3   2          0.40          0.90         0.82 o
  -2   3   2       1299.60       1460.57        10.10 o
  -1   3   2        843.85        850.35         7.81 o
   0   3   2       3855.55       3882.48        22.34 o
   1   3   2         57.32         67.32         2.20 o
   2   3   2       3310.00       3366.30        19.85 o
   3   3   2        353.35        368.71         5.59 o
   4   3   2        188.28        217.41         4.64 o
   5   3   2         31.69         31.19         2.08 o
   6   3   2         58.76         58.37         2.85 o
   7   3   2         29.04         26.22         2.35 o
   8   3   2         13.41         12.10         2.47 o
   9   3   2         10.85         11.97         2.84 o
  10   3   2        147.07        154.57         8.56 o
  11   3   2        192.24        222.22        10.93 o
  12   3   2         12.10         11.28         3.64 o
  13   3   2          0.12          0.00         8.07 o
 -10   4   2        105.11        111.45         8.97 o
  -9   4   2         29.66         32.26         4.06 o
  -8   4   2         10.67          9.13         2.56 o
  -7   4   2         29.78         28.53         3.26 o
  -6   4   2        231.90        192.04         5.98 o
  -5   4   2         40.11         40.54         2.74 o
  -4   4   2         69.21         57.65         2.21 o
  -3   4   2          3.81          1.26         0.58 o
  -2   4   2         65.45         70.81         3.02 o
  -1   4   2         19.59         15.21         1.32 o
   0   4   2          9.45          6.89         0.93 o
   1   4   2       1195.79       1209.60        10.75 o
   2   4   2         81.21         89.23         2.74 o
   3   4   2         32.36         26.40         1.74 o
   4   4   2        113.85        119.30         6.40 o
   5   4   2        879.38        887.03         8.63 o
   6   4   2          3.43          3.17         0.95 o
   7   4   2         93.65         95.46         3.85 o
   8   4   2         82.10         82.95         4.61 o
   9   4   2          0.73          1.96         1.89 o
  10   4   2        245.12        289.82        11.59 o
  11   4   2          0.55          3.12         3.16 o
  12   4   2          2.27          2.68         2.63 o
 -10   5   2         32.62         28.57         6.33 o
  -9   5   2          2.69          1.56         2.45 o
  -8   5   2          1.28          7.07         2.59 o
  -7   5   2         37.32         36.54         3.73 o
  -6   5   2          5.90          6.86         2.20 o
  -5   5   2         52.21         39.80         3.42 o
  -4   5   2        158.42        169.77         3.86 o
  -3   5   2        187.52        189.83         4.75 o
  -2   5   2         38.77         42.67         1.51 o
  -1   5   2        405.95        413.34         7.19 o
   0   5   2         94.92         92.61         3.31 o
   1   5   2        100.23         95.53         2.89 o
   2   5   2         62.52         67.55         2.59 o
   3   5   2        141.11        147.24         4.83 o
   4   5   2         33.71         34.87         2.72 o
   5   5   2          1.74          0.00         1.42 o
   6   5   2         95.04         92.36         4.67 o
   7   5   2         66.23         59.81         4.04 o
   8   5   2         64.50         69.77         4.06 o
   9   5   2          0.03          0.00         1.42 o
  10   5   2         31.20         25.39         4.00 o
  11   5   2         84.47         75.42         6.39 o
  12   5   2          9.97         12.74         3.08 o
  -9   6   2        331.20        409.43        14.04 o
  -8   6   2          0.40          3.47         2.27 o
  -7   6   2          6.25          3.55         2.11 o
  -6   6   2         33.72         30.65         3.29 o
  -5   6   2        211.45        179.24         6.15 o
  -4   6   2         20.27         22.30         2.47 o
  -3   6   2         71.94         61.56         2.88 o
  -2   6   2        143.41        145.57         4.66 o
  -1   6   2         14.32         14.61         0.96 o
   0   6   2         66.15         72.70         3.27 o
   1   6   2         33.61         39.09         2.07 o
   2   6   2        149.97        154.90         4.76 o
   3   6   2         37.40         44.97         3.07 o
   4   6   2        743.03        755.11        13.51 o
   5   6   2         10.23          8.59         2.56 o
   6   6   2         16.75         13.78         2.83 o
   7   6   2          0.72          0.47         1.70 o
   8   6   2         13.75         16.49         2.70 o
   9   6   2          4.49          2.86         1.85 o
  10   6   2          3.75          3.94         2.00 o
  11   6   2         31.71         34.67         4.71 o
  12   6   2         51.53         51.85        16.22 o
  -9   7   2        117.99        151.68        18.78 o
  -8   7   2         35.17         41.14         4.51 o
  -7   7   2          0.30          3.15         1.66 o
  -6   7   2         25.95         31.49         3.59 o
  -5   7   2         28.06         25.82         3.12 o
  -4   7   2         31.48         28.34         2.71 o
  -3   7   2          4.27          3.82         1.66 o
  -2   7   2         13.12          9.98         1.82 o
  -1   7   2          0.03          0.68         1.48 o
   0   7   2        100.64        100.51         3.84 o
   1   7   2          3.29          5.35         1.16 o
   2   7   2         20.77         28.02         2.00 o
   3   7   2          2.45          1.71         1.07 o
   4   7   2          4.10          5.30         2.38 o
   5   7   2         60.17         58.84         4.61 o
   6   7   2          9.07         11.04         2.83 o
   7   7   2         43.57         36.40         4.12 o
   8   7   2        259.92        243.86        11.73 o
   9   7   2         19.87         21.18         3.57 o
  10   7   2          3.04          2.91         2.38 o
  11   7   2          0.71          1.78         2.26 o
  -8   8   2          5.12          0.00         2.47 o
  -7   8   2          3.90          4.27         2.48 o
  -6   8   2          8.02          6.93         2.41 o
  -5   8   2          0.39          0.49         2.08 o
  -4   8   2        125.80        115.18         5.31 o
  -3   8   2          0.55          0.00         1.77 o
  -2   8   2          0.47          1.87         1.56 o
  -1   8   2          6.43          6.02         1.65 o
   0   8   2         90.96         94.16         4.37 o
   1   8   2          4.91          2.73         1.21 o
   2   8   2         95.33         95.13         4.11 o
   3   8   2         26.63         27.17         2.89 o
   4   8   2        263.24        271.08         9.59 o
   5   8   2          1.84          0.92         1.86 o
   6   8   2         85.28         88.37         6.10 o
   7   8   2         57.73         55.00         5.05 o
   8   8   2        199.93        209.68         9.65 o
   9   8   2         13.36          8.18         2.64 o
  10   8   2         30.11         38.08         4.31 o
  11   8   2          2.04          0.96         3.44 o
  -7   9   2         22.23         22.19         3.79 o
  -6   9   2        132.41        149.60         8.15 o
  -5   9   2          6.94         10.32         3.51 o
  -4   9   2         43.57         42.58         3.82 o
  -3   9   2         23.62         19.85         2.65 o
  -2   9   2          0.56          3.14         1.65 o
  -1   9   2        554.83        566.29        10.62 o
   0   9   2        693.85        720.37        12.28 o
   1   9   2         20.25         21.07         2.39 o
   2   9   2        132.68        134.74         4.68 o
   3   9   2          8.44          4.81         2.30 o
   4   9   2        189.91        195.00         8.65 o
   5   9   2        276.15        280.70        10.59 o
   6   9   2         30.17         23.15         4.16 o
   7   9   2          3.51          6.14         2.93 o
   8   9   2          0.02          1.80         2.53 o
   9   9   2          5.71         11.15         3.37 o
  10   9   2         32.09         36.49         4.95 o
  11   9   2          2.45          0.00         4.78 o
  -7  10   2         17.84         32.96        14.13 o
  -6  10   2         26.42         26.45         4.06 o
  -5  10   2         24.60         31.30         4.16 o
  -4  10   2         61.74         59.72         5.18 o
  -3  10   2         35.95         47.14         4.31 o
  -2  10   2         22.50         21.68         2.83 o
  -1  10   2         18.27         11.76         2.21 o
   0  10   2        342.83        354.47        10.11 o
   1  10   2         58.88         59.19         4.37 o
   2  10   2         13.76         10.13         2.47 o
   3  10   2        108.25        110.22         5.80 o
   4  10   2         21.08         16.56         3.71 o
   5  10   2         31.92         25.68         4.88 o
   6  10   2         13.69         13.53         3.40 o
   7  10   2          2.21          0.00         2.73 o
   8  10   2         26.29         25.13         4.30 o
   9  10   2          2.87          7.24         2.49 o
  10  10   2          0.84         13.66         6.46 o
  -5  11   2          1.55          0.00         2.98 o
  -4  11   2         15.67         15.79         3.24 o
  -3  11   2         39.04         53.42         5.15 o
  -2  11   2         41.93         41.04         4.23 o
  -1  11   2          0.72          0.00         2.18 o
   0  11   2         17.81         21.97         3.41 o
   1  11   2        385.06        384.02        11.01 o
   2  11   2          0.97          0.00         3.86 o
   3  11   2          0.83          0.00         2.95 o
   4  11   2         97.75         93.32         8.51 o
   5  11   2         48.06         46.21         6.58 o
   6  11   2         16.03         11.02         3.45 o
   7  11   2          1.40          0.00         3.35 o
   8  11   2         48.96         39.09         5.42 o
   9  11   2         27.17         28.29         6.84 o
  -4  12   2         52.68         57.75         6.40 o
  -3  12   2        152.63        165.72         9.08 o
  -2  12   2         14.70         15.11         3.04 o
  -1  12   2         32.09         32.97         3.94 o
   0  12   2          5.26          2.72         2.36 o
   1  12   2         35.96         31.03         4.27 o
   2  12   2          1.43          2.54         2.03 o
   3  12   2         57.04         53.70         5.55 o
   4  12   2          3.75          2.05         2.95 o
   5  12   2         56.82         48.96         6.68 o
   6  12   2          9.09          3.37         3.64 o
   7  12   2          0.30          0.00         4.91 o
   8  12   2         49.80         51.31        11.35 o
  -2  13   2          0.35          0.00         8.10 o
  -1  13   2          7.26          9.84         2.63 o
   0  13   2          0.17          0.00         1.99 o
   1  13   2          4.20          5.00         2.19 o
   2  13   2         14.98         11.94         3.43 o
   3  13   2          6.17         11.13         3.09 o
   4  13   2          4.98          3.19         2.27 o
   5  13   2         24.96         21.91         5.88 o
  -3 -13   3          0.00          0.00         6.54 o
  -2 -13   3         11.73         13.81         7.42 o
  -1 -13   3         13.00          6.60         3.29 o
   0 -13   3          1.03          0.00         4.95 o
   1 -13   3          4.08          0.00         5.89 o
  -5 -12   3          4.00          0.00         5.08 o
  -4 -12   3          0.08          0.00         3.50 o
  -3 -12   3          8.69          3.28         6.03 o
  -2 -12   3          2.02          0.97         3.31 o
  -1 -12   3         10.52          9.54         2.58 o
   0 -12   3          9.72         11.09         2.71 o
   1 -12   3          0.62          1.67         1.85 o
   2 -12   3         14.26         13.02         4.17 o
   3 -12   3         72.92         74.91         7.16 o
   4 -12   3          0.00          0.00         4.40 o
  -7 -11   3          0.03          0.00         5.54 o
  -6 -11   3          2.82          1.53         2.95 o
  -5 -11   3          2.88          0.00         2.93 o
  -4 -11   3          7.38          1.56         3.84 o
  -3 -11   3          0.05          0.00         3.71 o
  -2 -11   3         15.94         20.51         4.01 o
  -1 -11   3         28.90         22.52         3.14 o
   0 -11   3          6.69         10.16         2.43 o
   1 -11   3         32.72         35.84         3.92 o
   2 -11   3          0.34          0.00         2.28 o
   3 -11   3        170.80        191.85        10.43 o
   4 -11   3         35.30         34.97         4.64 o
   5 -11   3         19.94         28.94         4.67 o
   6 -11   3         26.15         45.18        10.52 o
  -8 -10   3          4.08          2.63         4.71 o
  -7 -10   3         28.66         33.24         4.59 o
  -6 -10   3         68.98         74.86         6.48 o
  -5 -10   3        125.30        140.28         7.70 o
  -4 -10   3          0.31          0.00         2.22 o
  -3 -10   3          0.52          1.16         2.26 o
  -2 -10   3         73.77         71.81         5.92 o
  -1 -10   3         92.65         85.75         4.96 o
   0 -10   3          3.87          7.65         2.87 o
   1 -10   3          4.11          1.94         2.68 o
   2 -10   3         40.76         44.56         3.89 o
   3 -10   3          5.66          6.69         2.22 o
   4 -10   3         77.67         81.82         7.62 o
   5 -10   3          1.75          0.00         3.36 o
   6 -10   3          6.22         12.89         3.44 o
   7 -10   3          3.93          0.75         5.03 o
  -9  -9   3         25.10         44.54        11.13 o
  -8  -9   3         22.74         16.58         3.91 o
  -7  -9   3          2.12          2.76         2.62 o
  -6  -9   3         68.94         76.24         5.83 o
  -5  -9   3          1.90          2.81         2.38 o
  -4  -9   3         17.53         14.41         3.07 o
  -3  -9   3         18.84         21.08         3.30 o
  -2  -9   3          2.05          0.00         1.76 o
  -1  -9   3        155.31        152.46         6.80 o
   0  -9   3        303.82        279.73         8.02 o
   1  -9   3         92.58         84.87         4.58 o
   2  -9   3         75.22         82.79         4.03 o
   3  -9   3         36.57         43.52         3.77 o
   4  -9   3          0.43          2.94         1.97 o
   5  -9   3          1.56          0.36         2.72 o
   6  -9   3          0.53          4.22         2.31 o
   7  -9   3        126.45        136.29         8.72 o
   8  -9   3          7.63         10.39         3.40 o
  -9  -8   3          6.31          0.00         4.12 o
  -8  -8   3        132.94        147.88        10.12 o
  -7  -8   3         13.09         20.76         3.45 o
  -6  -8   3          4.06          3.37         2.08 o
  -5  -8   3         17.79         19.59         3.05 o
  -4  -8   3       1686.62       1694.26        22.54 o
  -3  -8   3        239.46        240.82         8.39 o
  -2  -8   3         14.88         16.18         2.30 o
  -1  -8   3        132.89        123.61         5.16 o
   0  -8   3         48.61         51.10         2.98 o
   1  -8   3        227.96        215.23         6.52 o
   2  -8   3        429.39        395.76         7.41 o
   3  -8   3          5.98          4.09         1.42 o
   4  -8   3        872.47        869.96        17.62 o
   5  -8   3          1.92          2.35         1.49 o
   6  -8   3          6.62          7.11         2.49 o
   7  -8   3          1.97          0.00         1.89 o
   8  -8   3          4.04          3.05         4.71 o
   9  -8   3          2.71          2.80         3.33 o
  -9  -7   3          3.47          1.47         2.69 o
  -8  -7   3        246.31        258.54        13.13 o
  -7  -7   3         28.30         23.61         3.42 o
  -6  -7   3          0.89          1.57         2.00 o
  -5  -7   3         11.57          7.24         2.07 o
  -4  -7   3        186.02        176.46         7.08 o
  -3  -7   3         93.46         91.69         5.03 o
  -2  -7   3         19.08         17.04         2.05 o
  -1  -7   3          0.35          0.00         1.47 o
   0  -7   3         68.21         65.47         3.34 o
   1  -7   3          2.32          1.61         0.96 o
   2  -7   3        171.85        175.47         5.49 o
   3  -7   3        152.56        149.52         4.69 o
   4  -7   3         35.39         36.37         2.78 o
   5  -7   3        105.83        115.82         5.34 o
   6  -7   3         55.19         48.30         4.82 o
   7  -7   3         12.24         18.81         3.36 o
   8  -7   3          1.39          1.71         3.09 o
   9  -7   3          5.41          4.02         2.86 o
  10  -7   3         23.94         14.38        17.40 o
 -10  -6   3         10.88          4.93         3.08 o
  -9  -6   3         43.62         40.24         4.34 o
  -8  -6   3         20.92         13.51         3.19 o
  -7  -6   3         15.37         16.84         3.77 o
  -6  -6   3          0.19          3.95         1.63 o
  -5  -6   3         27.11         28.81         3.15 o
  -4  -6   3        464.99        474.85        10.70 o
  -3  -6   3       1018.44       1025.73        14.94 o
  -2  -6   3         88.82         94.81         4.63 o
  -1  -6   3          0.28          0.00         1.09 o
   0  -6   3        270.87        277.34         6.11 o
   1  -6   3        167.27        161.50         4.15 o
   2  -6   3        313.92        284.09         4.98 o
   3  -6   3          0.01          2.16         1.21 o
   4  -6   3        336.85        302.36         6.21 o
   5  -6   3          1.77          1.11         1.49 o
   6  -6   3         35.67         30.33         3.02 o
   7  -6   3         15.94         12.78         3.03 o
   8  -6   3         16.02         23.76         3.86 o
   9  -6   3         11.10         23.61         4.20 o
  10  -6   3          4.36          1.15         2.26 o
  11  -6   3          8.11          0.00        11.07 o
 -10  -5   3         30.00         27.05         8.29 o
  -9  -5   3         47.38         50.88         5.53 o
  -8  -5   3         67.69         71.76         5.88 o
  -7  -5   3          0.22          0.00         1.45 o
  -6  -5   3         61.09         73.72         5.28 o
  -5  -5   3          3.16          2.58         1.32 o
  -4  -5   3        411.61        411.66         8.27 o
  -3  -5   3        207.00        229.00         4.72 o
  -2  -5   3        857.35        881.01         9.08 o
  -1  -5   3        110.70         99.49         3.24 o
   0  -5   3         29.87         31.73         2.11 o
   1  -5   3         69.39         64.84         2.69 o
   2  -5   3         29.89         30.52         1.88 o
   3  -5   3          8.86          3.27         1.09 o
   4  -5   3         95.50         90.25         3.17 o
   5  -5   3       1579.89       1499.59        11.09 o
   6  -5   3        168.70        163.49         6.04 o
   7  -5   3         15.87         11.11         2.09 o
   8  -5   3         68.84         70.94         5.64 o
   9  -5   3          4.53          2.68         2.55 o
  10  -5   3          4.66          8.08         3.07 o
  11  -5   3          2.18          4.89         3.20 o
 -10  -4   3        214.99        232.45        13.96 o
  -9  -4   3          3.85          0.22         2.42 o
  -8  -4   3         20.15         18.30         3.07 o
  -7  -4   3         34.64         32.95         3.61 o
  -6  -4   3         16.94         10.63         2.18 o
  -5  -4   3          0.95          0.65         1.11 o
  -4  -4   3        243.12        249.79         5.73 o
  -3  -4   3        525.70        607.23         9.74 o
  -2  -4   3        389.61        384.11         6.64 o
  -1  -4   3        692.85        783.04         8.64 o
   0  -4   3        781.19        845.19         9.25 o
   1  -4   3        632.14        761.64         9.82 o
   2  -4   3         36.04         49.70         2.25 o
   3  -4   3        665.22        689.07        13.01 o
   4  -4   3        262.75        258.44         4.46 o
   5  -4   3         24.86         23.42         1.36 o
   6  -4   3        385.24        351.80         6.94 o
   7  -4   3          0.02          1.42         1.51 o
   8  -4   3          5.89          2.41         1.76 o
   9  -4   3         25.66         17.39         3.64 o
  10  -4   3          2.60          3.42         2.51 o
  11  -4   3        123.29        119.38        17.29 o
 -11  -3   3         58.47         56.58        12.18 o
 -10  -3   3         45.85         43.19         5.88 o
  -9  -3   3         34.43         27.10         4.47 o
  -8  -3   3        111.42        118.63         6.43 o
  -7  -3   3         18.86         22.65         3.18 o
  -6  -3   3          6.51          4.97         1.50 o
  -5  -3   3          0.19          0.00         1.22 o
  -4  -3   3        136.85        155.98         4.41 o
  -3  -3   3         99.21         86.65         3.50 o
  -2  -3   3         42.88         48.21         2.52 o
  -1  -3   3         30.79         31.08         1.89 o
   0  -3   3        470.94        485.18         6.49 o
   1  -3   3        826.28        815.91         8.12 o
   2  -3   3        691.61        739.11         7.16 o
   3  -3   3          9.00         17.45         1.10 o
   4  -3   3          5.75          4.59         0.67 o
   5  -3   3         64.54         65.53         2.18 o
   6  -3   3        141.20        141.33         3.80 o
   7  -3   3        402.56        386.51         6.80 o
   8  -3   3         77.52         80.25         4.76 o
   9  -3   3         17.94         19.65         3.40 o
  10  -3   3          9.45          9.76         4.84 o
  11  -3   3          0.20          5.04         3.22 o
  12  -3   3         34.10         58.26        13.99 o
 -11  -2   3         46.07         46.98         9.18 o
 -10  -2   3          4.54          1.28         2.06 o
  -9  -2   3         12.75         20.83         3.76 o
  -8  -2   3        321.08        322.21         9.95 o
  -7  -2   3         10.63         11.91         2.02 o
  -6  -2   3         65.82         61.16         3.37 o
  -5  -2   3        111.51        113.67         4.37 o
  -4  -2   3          0.18          0.16         1.30 o
  -3  -2   3         10.17         12.79         1.69 o
  -2  -2   3       1291.79       1451.78        14.94 o
  -1  -2   3         94.13         95.97         3.43 o
   0  -2   3        227.68        215.44         4.62 o
   1  -2   3        352.95        341.86         4.00 o
   2  -2   3       2230.15       2395.32         9.73 o
   3  -2   3       2187.17       2330.93        20.25 o
   4  -2   3          0.99          1.44         0.46 o
   5  -2   3        216.37        206.03         3.70 o
   6  -2   3         42.05         42.84         1.74 o
   7  -2   3         70.19         62.27         2.90 o
   8  -2   3        232.32        224.50         5.75 o
   9  -2   3          1.13          0.00         3.10 o
  10  -2   3          0.00          0.46         2.48 o
  11  -2   3         52.62         66.27         8.85 o
  12  -2   3          5.42          7.41         3.90 o
 -11  -1   3          0.45          0.00         3.28 o
 -10  -1   3         28.13         23.94         4.65 o
  -9  -1   3         13.25         12.03         4.15 o
  -8  -1   3          9.25          9.95         2.27 o
  -7  -1   3        840.17        858.79        18.12 o
  -6  -1   3        711.69        706.14        11.38 o
  -5  -1   3         45.24         38.91         2.74 o
  -4  -1   3          6.11          7.42         1.32 o
  -3  -1   3         53.59         48.24         2.44 o
  -2  -1   3       1899.16       2017.92        15.11 o
  -1  -1   3         52.72         65.10         3.02 o
   0  -1   3         31.09         32.48         1.57 o
   1  -1   3          1.76          1.70         0.50 o
   2  -1   3          3.31          2.00         0.54 o
   3  -1   3        179.66        186.58         2.07 o
   4  -1   3         55.09         57.60         1.94 o
   5  -1   3        529.71        594.39         8.16 o
   6  -1   3        116.83        136.88         3.56 o
   7  -1   3         17.62         17.80         2.13 o
   8  -1   3         84.94         86.68         4.40 o
   9  -1   3         24.62         21.80         2.77 o
  10  -1   3        167.43        163.85         8.21 o
  11  -1   3         41.79         52.94         7.07 o
  12  -1   3          1.93          0.00         5.37 o
 -11   0   3         41.68         57.64        18.26 o
 -10   0   3         40.99         41.13         5.50 o
  -9   0   3          8.48         20.57         3.65 o
  -8   0   3          4.56          6.11         2.32 o
  -7   0   3          5.44          3.55         1.68 o
  -6   0   3        525.97        487.71         8.53 o
  -5   0   3          0.04          1.25         1.07 o
  -4   0   3       1045.35       1086.18        10.26 o
  -3   0   3        106.04        117.58         3.43 o
  -2   0   3          1.09          1.55         0.95 o
  -1   0   3         80.65         74.31         2.89 o
   0   0   3        238.86        300.92         3.63 o
   1   0   3        487.59        499.72         4.08 o
   2   0   3       2388.67       2382.29        12.32 o
   3   0   3         24.92         59.32         2.76 o
   4   0   3        448.75        500.67         4.39 o
   5   0   3        164.11        182.08         3.37 o
   6   0   3        755.60        792.45         9.03 o
   7   0   3        111.79        111.83         3.71 o
   8   0   3         34.67         28.09         2.88 o
   9   0   3         15.10         15.49         2.46 o
  10   0   3        200.03        184.53         8.93 o
  11   0   3         22.44         22.07         3.55 o
  12   0   3         28.87         16.65         4.42 o
 -11   1   3         11.67          2.50         9.81 o
 -10   1   3          0.01          0.00         2.39 o
  -9   1   3        122.03        132.51         7.71 o
  -8   1   3         12.45         11.78         2.60 o
  -7   1   3         73.33         70.14         3.87 o
  -6   1   3        787.32        752.50        12.69 o
  -5   1   3        100.14         87.23         3.24 o
  -4   1   3         12.46         12.06         1.31 o
  -3   1   3          0.42          0.68         0.98 o
  -2   1   3        344.73        382.69         5.50 o
  -1   1   3        364.75        369.59         4.76 o
   0   1   3        744.98        771.13         5.11 o
   1   1   3       2999.00       2990.22        12.85 o
   2   1   3        470.02        495.87         3.26 o
   3   1   3        367.31        355.95         4.15 o
   4   1   3        485.47        509.60         5.14 o
   5   1   3         88.91         94.06         2.52 o
   6   1   3        499.74        485.35         6.61 o
   7   1   3        399.65        403.13         6.26 o
   8   1   3          0.36          1.21         1.12 o
   9   1   3         13.48         14.09         2.47 o
  10   1   3         99.17        100.85         6.82 o
  11   1   3         16.68         18.75         3.63 o
  12   1   3         12.15          3.81         3.59 o
  13   1   3          6.57         13.39        10.23 o
 -11   2   3          1.05          0.00         4.21 o
 -10   2   3          2.74          2.54         2.76 o
  -9   2   3         14.42         11.31         3.87 o
  -8   2   3         10.51         10.91         2.36 o
  -7   2   3         34.86         34.77         3.49 o
  -6   2   3        348.87        310.52         8.94 o
  -5   2   3         23.80         23.47         1.89 o
  -4   2   3         13.86         14.46         1.74 o
  -3   2   3          0.91          0.00         0.99 o
  -2   2   3        162.23        176.02         4.21 o
  -1   2   3       1959.45       2065.56        17.46 o
   0   2   3       1506.25       1554.70        10.81 o
   1   2   3       4939.09       4943.71        23.23 o
   2   2   3       8490.09       8663.34        36.35 o
   3   2   3       2150.69       2263.51        26.85 o
   4   2   3        207.03        208.53         3.97 o
   5   2   3        441.48        483.24         6.51 o
   6   2   3        553.46        571.83         7.66 o
   7   2   3          0.64          1.07         1.31 o
   8   2   3         49.71         47.43         2.74 o
   9   2   3         28.16         23.74         3.35 o
  10   2   3         20.80         21.63         3.42 o
  11   2   3         74.43         89.13         8.22 o
  12   2   3          5.32          6.20         3.45 o
  13   2   3          0.19          0.97         4.02 o
 -10   3   3         45.84         46.66         6.02 o
  -9   3   3          7.66         10.45         2.50 o
  -8   3   3         61.70         61.66         4.73 o
  -7   3   3        133.79        120.24         5.42 o
  -6   3   3         79.67         96.33         4.47 o
  -5   3   3        231.53        223.34         6.12 o
  -4   3   3         78.65         84.27         3.18 o
  -3   3   3          0.10         32.09         3.33 o
  -2   3   3         27.58         32.67         1.20 o
  -1   3   3         34.71         36.05         1.61 o
   0   3   3        122.05        122.86         2.44 o
   1   3   3         39.19         31.21         1.24 o
   2   3   3         19.11         18.58         1.52 o
   3   3   3         47.82         46.20         2.04 o
   4   3   3          7.26          9.36         1.20 o
   5   3   3        573.59        632.18         7.96 o
   6   3   3         97.16        111.90         3.45 o
   7   3   3        323.20        308.67         6.49 o
   8   3   3        512.06        513.09         9.78 o
   9   3   3         11.47         11.27         2.82 o
  10   3   3          4.89          5.75         2.62 o
  11   3   3         27.82         33.43         5.75 o
  12   3   3         14.30         13.97         3.92 o
  13   3   3         19.34         30.49        11.57 o
 -10   4   3          7.43          4.23         3.19 o
  -9   4   3         97.30        108.79         6.77 o
  -8   4   3          0.42          0.00         3.24 o
  -7   4   3         21.01         19.42         2.93 o
  -6   4   3         52.78         64.18         3.68 o
  -5   4   3         53.57         68.82         4.04 o
  -4   4   3         99.11         93.70         3.36 o
  -3   4   3         12.52         10.46         0.98 o
  -2   4   3        610.80        603.66         8.27 o
  -1   4   3        749.20        853.26         8.26 o
   0   4   3         48.53         48.15         1.95 o
   1   4   3        425.54        422.62         6.54 o
   2   4   3        566.00        633.13         6.39 o
   3   4   3       1571.77       1604.41        13.24 o
   4   4   3        607.34        644.80         8.64 o
   5   4   3         98.30         98.28         3.66 o
   6   4   3        122.82        112.84         3.63 o
   7   4   3          4.58          3.76         1.09 o
   8   4   3          7.45          4.48         2.16 o
   9   4   3         30.78         30.25         2.98 o
  10   4   3          7.63          1.72         2.63 o
  11   4   3          4.70          4.11         2.34 o
  12   4   3         87.43         66.90         7.06 o
 -10   5   3          4.53          1.30         3.45 o
  -9   5   3         37.72         43.08         4.88 o
  -8   5   3          2.08          0.66         1.96 o
  -7   5   3        241.37        245.25         9.09 o
  -6   5   3          0.64          0.00         1.93 o
  -5   5   3        556.04        462.28        10.66 o
  -4   5   3        296.29        291.55         8.83 o
  -3   5   3         28.65         25.52         2.02 o
  -2   5   3         47.53         48.07         2.55 o
  -1   5   3        227.41        246.56         5.78 o
   0   5   3        596.96        637.11        11.44 o
   1   5   3         53.14         57.79         2.12 o
   2   5   3         51.11         53.54         2.37 o
   3   5   3          5.56          4.88         1.94 o
   4   5   3         43.89         48.19         2.92 o
   5   5   3        321.55        307.38         6.23 o
   6   5   3          4.37          4.15         1.82 o
   7   5   3          4.89          5.76         1.88 o
   8   5   3         13.59         11.37         2.85 o
   9   5   3         16.88         20.35         2.59 o
  10   5   3         20.10         18.92         3.35 o
  11   5   3         75.11         83.47         6.75 o
  12   5   3         65.08         63.48         7.40 o
  -9   6   3        112.87        129.15         8.21 o
  -8   6   3         42.41         41.42         4.69 o
  -7   6   3          4.68          3.96         1.64 o
  -6   6   3          1.27          2.52         2.71 o
  -5   6   3         11.90          5.17         2.36 o
  -4   6   3        920.40        781.06        13.33 o
  -3   6   3         11.16          9.98         1.69 o
  -2   6   3         19.99         26.07         2.30 o
  -1   6   3         28.28         30.91         2.32 o
   0   6   3        259.56        272.65         4.77 o
   1   6   3          1.62          1.28         0.78 o
   2   6   3        115.72        117.21         3.63 o
   3   6   3        148.72        148.07         6.58 o
   4   6   3         74.74         69.05         3.56 o
   5   6   3         31.56         31.55         2.34 o
   6   6   3          8.46         67.12         7.97 o
   7   6   3         11.20          7.42         2.31 o
   8   6   3          0.88          0.00         2.08 o
   9   6   3          7.49         11.21         2.23 o
  10   6   3          6.50          3.89         1.89 o
  11   6   3          3.13          4.36         2.59 o
  12   6   3        283.78        303.27        13.33 o
  -8   7   3        103.46        114.45         9.27 o
  -7   7   3          1.88          2.64         1.68 o
  -6   7   3          0.13          3.25         2.37 o
  -5   7   3          0.02          0.27         2.00 o
  -4   7   3          0.31          0.43         1.34 o
  -3   7   3         69.09         65.40         3.84 o
  -2   7   3          0.24          2.13         1.29 o
  -1   7   3         28.31         27.85         2.46 o
   0   7   3          0.32          1.17         1.30 o
   1   7   3          5.47          5.83         1.38 o
   2   7   3         80.48         84.23         3.06 o
   3   7   3         32.31         36.80         2.61 o
   4   7   3         16.61         15.19         1.89 o
   5   7   3         97.51         98.28         5.76 o
   6   7   3         15.08         12.75         2.91 o
   7   7   3          0.85          0.00         2.82 o
   8   7   3        203.65        206.57         9.06 o
   9   7   3         12.86         10.25         3.61 o
  10   7   3         10.16          9.01         2.36 o
  11   7   3         17.92         19.16         3.70 o
  12   7   3         20.30         16.06         9.43 o
  -8   8   3          0.01          2.81         2.54 o
  -7   8   3         28.89         19.10         4.95 o
  -6   8   3          6.29          3.65         2.29 o
  -5   8   3          4.65          5.46         1.91 o
  -4   8   3         13.72          8.27         2.03 o
  -3   8   3          5.41          0.33         1.67 o
  -2   8   3        120.57        118.17         4.51 o
  -1   8   3         10.95          7.01         1.92 o
   0   8   3          1.69          2.11         1.54 o
   1   8   3        116.04        121.67         4.74 o
   2   8   3         90.10         97.60         3.48 o
   3   8   3         19.57         15.01         2.09 o
   4   8   3        195.44        192.25         8.22 o
   5   8   3          1.51          1.97         1.83 o
   6   8   3          0.07          1.22         2.94 o
   7   8   3         31.06         29.67         3.90 o
   8   8   3          4.85          5.22         2.87 o
   9   8   3         61.13         67.91         5.84 o
  10   8   3          0.15          0.00         1.90 o
  11   8   3          4.31          5.23         2.47 o
  -7   9   3        141.87        159.15        10.00 o
  -6   9   3         90.73        115.49         7.02 o
  -5   9   3          2.09          3.96         1.69 o
  -4   9   3         20.54         19.66         2.91 o
  -3   9   3          7.09         10.11         1.97 o
  -2   9   3         67.49         65.20         3.77 o
  -1   9   3        102.61         95.04         4.61 o
   0   9   3        228.59        236.12         6.77 o
   1   9   3         90.26         95.70         4.60 o
   2   9   3        153.81        153.02         5.35 o
   3   9   3         11.56         12.45         2.42 o
   4   9   3        172.80        180.61         8.40 o
   5   9   3         26.85         28.85         3.95 o
   6   9   3         34.67         29.17         4.13 o
   7   9   3         26.44         23.59         3.84 o
   8   9   3         41.59         46.79         5.04 o
   9   9   3         18.54         23.76         3.78 o
  10   9   3         18.26         19.95         3.35 o
  11   9   3          1.50         15.36         5.20 o
  -6  10   3          9.12          6.60         5.92 o
  -5  10   3         82.32         93.18         9.41 o
  -4  10   3         43.08         44.30         4.21 o
  -3  10   3          4.16          3.47         2.15 o
  -2  10   3         13.74          8.28         2.25 o
  -1  10   3          1.76          0.12         1.94 o
   0  10   3         23.67         27.93         2.89 o
   1  10   3         72.12         69.54         4.30 o
   2  10   3         78.01         71.32         4.75 o
   3  10   3        130.53        131.36         5.56 o
   4  10   3          1.67          2.53         2.59 o
   5  10   3        101.63         95.84         6.91 o
   6  10   3         42.61         27.93         4.98 o
   7  10   3          7.04          7.75         2.97 o
   8  10   3          0.03          0.00         3.09 o
   9  10   3         27.81         26.06         4.23 o
  10  10   3         47.10         56.33         7.27 o
  -5  11   3          3.79          1.32         1.97 o
  -4  11   3          1.55          8.20         5.69 o
  -3  11   3          6.09          6.05         2.31 o
  -2  11   3         67.35         70.89         4.74 o
  -1  11   3         13.40         19.32         2.76 o
   0  11   3          0.03          0.00         2.38 o
   1  11   3        443.89        479.38        12.32 o
   2  11   3        479.35        478.93        12.21 o
   3  11   3          1.34          0.00         2.75 o
   4  11   3         45.47         43.47         5.23 o
   5  11   3         45.77         45.86         5.74 o
   6  11   3          2.37          2.85         2.74 o
   7  11   3         69.79         69.08         6.46 o
   8  11   3          4.20          0.00         3.90 o
   9  11   3          1.92          0.00         2.52 o
  -4  12   3         45.72         44.28         6.48 o
  -3  12   3          0.96          6.58         2.31 o
  -2  12   3          1.72          2.39         2.63 o
  -1  12   3          4.77          3.38         1.91 o
   0  12   3          1.11          0.00         2.74 o
   1  12   3         80.06         76.94         5.60 o
   2  12   3         14.30         14.41         2.90 o
   3  12   3        153.59        151.71         8.74 o
   4  12   3         38.99         33.89         4.73 o
   5  12   3         12.96         11.10         4.93 o
   6  12   3         13.93         10.96         5.10 o
   7  12   3          2.04          0.00         2.94 o
   8  12   3         10.52          7.62         6.50 o
  -1  13   3          0.63          0.12         3.03 o
   0  13   3         33.26         33.52         4.17 o
   1  13   3          5.57          5.64         2.30 o
   2  13   3         28.94         27.39         3.89 o
   3  13   3         84.93         95.77         7.56 o
   4  13   3         21.25          9.63         2.78 o
  -1 -13   4         32.16         32.86         8.82 o
   0 -13   4          0.03          2.06         6.57 o
  -5 -12   4        101.22         88.11        15.41 o
  -4 -12   4          0.18          0.00         2.78 o
  -3 -12   4         17.78         15.67         4.58 o
  -2 -12   4         56.02         57.60         5.99 o
  -1 -12   4          5.68          7.22         2.58 o
   0 -12   4         39.92         49.33         4.60 o
   1 -12   4          3.76          0.00         4.08 o
   2 -12   4          2.36          0.00         2.33 o
   3 -12   4         47.58         52.24         6.86 o
  -6 -11   4          1.24          0.00         3.84 o
  -5 -11   4         40.80         46.82         5.22 o
  -4 -11   4          6.75         10.43         4.34 o
  -3 -11   4         34.10         35.45         4.96 o
  -2 -11   4          8.03          2.66         3.34 o
  -1 -11   4        133.69        138.23         6.63 o
   0 -11   4          0.01          0.48         2.25 o
   1 -11   4         56.15         58.88         4.48 o
   2 -11   4         25.96         25.90         3.77 o
   3 -11   4         26.17         26.76         4.78 o
   4 -11   4          0.34          2.77         6.48 o
   5 -11   4          2.99          5.61         3.46 o
  -7 -10   4          4.98          0.00         3.10 o
  -6 -10   4          6.64          4.91         2.39 o
  -5 -10   4        105.92         97.18         6.56 o
  -4 -10   4          1.70          1.28         1.38 o
  -3 -10   4         28.19         36.01         4.13 o
  -2 -10   4         20.44         24.25         4.06 o
  -1 -10   4          8.64          9.94         2.66 o
   0 -10   4         33.60         24.46         3.88 o
   1 -10   4         46.45         49.00         3.86 o
   2 -10   4          5.27          1.97         1.79 o
   3 -10   4          5.13          2.89         2.30 o
   4 -10   4         59.70         69.94         6.35 o
   5 -10   4         51.97         39.06         6.45 o
   6 -10   4         11.17         15.28         7.51 o
  -8  -9   4          0.70          0.00         2.59 o
  -7  -9   4          0.45          0.00         2.36 o
  -6  -9   4         19.56         14.57         3.46 o
  -5  -9   4         42.53         42.52         4.46 o
  -4  -9   4         24.85         21.66         3.30 o
  -3  -9   4          0.04          0.80         1.99 o
  -2  -9   4         32.78         29.79         3.28 o
  -1  -9   4          1.92          0.59         1.77 o
   0  -9   4         19.71         12.51         2.21 o
   1  -9   4          3.07          0.00         1.58 o
   2  -9   4          0.85          0.00         1.53 o
   3  -9   4          5.72          4.16         1.70 o
   4  -9   4          2.78          0.00         2.63 o
   5  -9   4        150.36        149.40         8.92 o
   6  -9   4         27.99         27.43         5.07 o
   7  -9   4          0.43          0.91         2.06 o
   8  -9   4          0.95          0.00         2.57 o
  -9  -8   4         12.60          8.51         5.19 o
  -8  -8   4          2.07          7.88         2.79 o
  -7  -8   4          4.50          3.09         2.39 o
  -6  -8   4         30.74         29.70         3.90 o
  -5  -8   4         57.31         54.86         4.83 o
  -4  -8   4       1268.85       1315.73        20.27 o
  -3  -8   4        221.62        219.61         8.13 o
  -2  -8   4         29.12         23.33         2.97 o
  -1  -8   4         14.58          9.55         1.99 o
   0  -8   4        123.33        119.86         4.85 o
   1  -8   4         18.40         21.53         2.54 o
   2  -8   4         68.56         58.41         3.64 o
   3  -8   4         16.49         13.34         1.90 o
   4  -8   4        401.06        414.84         9.23 o
   5  -8   4          5.02          4.68         3.85 o
   6  -8   4         27.16         34.66         4.28 o
   7  -8   4          9.04          5.82         4.75 o
   8  -8   4         27.13         22.70         4.37 o
   9  -8   4          2.08          7.18         2.73 o
  -9  -7   4          1.52          0.00         1.92 o
  -8  -7   4         14.98         11.86         4.11 o
  -7  -7   4         20.97         19.24         3.53 o
  -6  -7   4        207.23        221.19         8.78 o
  -5  -7   4          2.45          3.37         1.93 o
  -4  -7   4         10.19          7.43         2.24 o
  -3  -7   4         93.30         82.62         4.90 o
  -2  -7   4          0.97          0.00         1.92 o
  -1  -7   4        132.09        127.79         4.47 o
   0  -7   4          9.52          7.03         1.52 o
   1  -7   4         88.69         87.91         3.53 o
   2  -7   4        141.56        113.32         4.55 o
   3  -7   4        209.58        206.86         5.54 o
   4  -7   4        138.66        128.81         4.62 o
   5  -7   4          0.78          0.99         1.91 o
   6  -7   4         71.63         66.43         4.86 o
   7  -7   4         35.21         32.53         4.34 o
   8  -7   4          9.68          5.88         4.58 o
   9  -7   4         86.02         98.13         7.64 o
  10  -7   4         96.63        112.31        14.24 o
  -9  -6   4          0.25          0.17         1.86 o
  -8  -6   4          4.92          4.17         2.78 o
  -7  -6   4          1.29          0.00         1.93 o
  -6  -6   4          8.45         13.81         3.06 o
  -5  -6   4          0.03          0.00         1.75 o
  -4  -6   4        318.75        301.98         8.81 o
  -3  -6   4        640.28        635.74        12.07 o
  -2  -6   4         88.30         93.52         4.07 o
  -1  -6   4         31.77         32.29         2.29 o
   0  -6   4         32.04         27.77         2.27 o
   1  -6   4          0.16          0.00         1.05 o
   2  -6   4         70.26         72.76         2.79 o
   3  -6   4         40.96         38.20         2.36 o
   4  -6   4          4.09          1.65         1.23 o
   5  -6   4        908.61        890.44        13.41 o
   6  -6   4        265.30        247.44         8.85 o
   7  -6   4         21.44         17.94         3.13 o
   8  -6   4         28.46         27.37         5.26 o
   9  -6   4         33.25         35.75         5.07 o
  10  -6   4          4.33          1.35         2.74 o
 -10  -5   4         10.88          2.09        11.93 o
  -9  -5   4          0.61          0.00         2.68 o
  -8  -5   4         24.95         27.72         5.64 o
  -7  -5   4         12.37          6.54         2.80 o
  -6  -5   4         43.86         34.56         3.92 o
  -5  -5   4        202.46        206.96         7.36 o
  -4  -5   4        783.50        769.20        15.46 o
  -3  -5   4        362.63        355.50         6.51 o
  -2  -5   4          0.00          0.64         1.07 o
  -1  -5   4        145.54        159.13         4.65 o
   0  -5   4         50.93         49.44         2.39 o
   1  -5   4        364.01        349.23         6.11 o
   2  -5   4        516.63        538.51         7.83 o
   3  -5   4          0.19          0.34         0.99 o
   4  -5   4        673.87        667.60         8.38 o
   5  -5   4        318.35        299.36         5.64 o
   6  -5   4        214.23        194.13         5.43 o
   7  -5   4         41.61         37.18         3.92 o
   8  -5   4          1.34          3.77         2.44 o
   9  -5   4         52.57         65.96         7.47 o
  10  -5   4          3.12          6.71         3.25 o
  11  -5   4          0.95          1.72         3.26 o
 -10  -4   4         34.45         33.05         5.67 o
  -9  -4   4         45.90         56.51         6.98 o
  -8  -4   4         46.37         46.51         4.32 o
  -7  -4   4          2.03          3.62         2.03 o
  -6  -4   4         98.79         82.70         5.29 o
  -5  -4   4        166.22        150.86         6.68 o
  -4  -4   4         47.69         45.43         2.79 o
  -3  -4   4          0.74          0.00         1.15 o
  -2  -4   4        518.38        506.19         9.41 o
  -1  -4   4        115.88        111.26         3.50 o
   0  -4   4        483.80        491.49         8.88 o
   1  -4   4         28.55         26.32         1.94 o
   2  -4   4         62.58         59.24         2.66 o
   3  -4   4         40.16         38.03         1.90 o
   4  -4   4         44.48         52.73         2.22 o
   5  -4   4        330.14        330.37         4.83 o
   6  -4   4        892.33        882.37        10.96 o
   7  -4   4        112.71         98.00         4.60 o
   8  -4   4          0.40          0.00         1.67 o
   9  -4   4         23.17         14.29         4.38 o
  10  -4   4         19.05         10.45         3.59 o
  11  -4   4         56.97         80.32         8.36 o
 -10  -3   4          3.35          9.26         3.92 o
  -9  -3   4         11.62         15.89         3.76 o
  -8  -3   4          0.37          5.02         2.10 o
  -7  -3   4         87.96         79.28         4.76 o
  -6  -3   4        676.58        644.20        11.65 o
  -5  -3   4          2.73          0.31         1.37 o
  -4  -3   4          0.11          0.00         1.18 o
  -3  -3   4         84.82         73.93         3.15 o
  -2  -3   4        389.10        444.97         8.64 o
  -1  -3   4        252.90        297.31         5.82 o
   0  -3   4        756.49        840.02         8.82 o
   1  -3   4         70.51         81.41         2.58 o
   2  -3   4       1223.31       1385.37         9.25 o
   3  -3   4          8.83          6.82         0.96 o
   4  -3   4        179.81        166.74         3.36 o
   5  -3   4        346.21        336.97         4.31 o
   6  -3   4        242.78        225.16         4.66 o
   7  -3   4        883.53        851.64         9.94 o
   8  -3   4        453.69        427.15        12.19 o
   9  -3   4        126.94        122.84         7.22 o
  10  -3   4          0.47          0.00         2.91 o
  11  -3   4         53.73         49.17         8.06 o
  12  -3   4          8.73          0.00         4.36 o
 -10  -2   4          4.84          0.00         3.35 o
  -9  -2   4         11.04          8.86         3.12 o
  -8  -2   4         21.03         16.42         2.90 o
  -7  -2   4          0.15          0.00         2.10 o
  -6  -2   4          5.26          2.75         1.54 o
  -5  -2   4        198.60        199.90         6.59 o
  -4  -2   4        353.56        386.18         7.90 o
  -3  -2   4        116.63        125.13         4.68 o
  -2  -2   4        929.21       1052.13        17.97 o
  -1  -2   4        591.20        642.28        11.68 o
   0  -2   4        630.75        685.44         8.94 o
   1  -2   4        316.44        298.28         4.18 o
   2  -2   4        428.73        503.08         3.80 o
   3  -2   4       1177.66       1320.43        13.29 o
   4  -2   4        133.90        131.89         2.36 o
   5  -2   4          6.66         10.84         1.03 o
   6  -2   4         18.04         13.61         1.17 o
   7  -2   4          4.19          2.52         0.92 o
   8  -2   4          2.33          0.80         1.01 o
   9  -2   4          0.45          0.00         2.60 o
  10  -2   4         13.32          4.97         3.58 o
  11  -2   4         32.48         35.94         5.24 o
  12  -2   4          0.31          3.01         3.49 o
 -11  -1   4          1.11         12.41         7.36 o
 -10  -1   4          1.36          0.00         3.50 o
  -9  -1   4         59.00         50.02         5.57 o
  -8  -1   4         25.12         24.03         3.79 o
  -7  -1   4        400.36        380.59         9.54 o
  -6  -1   4       1482.08       1396.53        15.47 o
  -5  -1   4        172.50        164.46         5.07 o
  -4  -1   4        154.50        162.97         5.08 o
  -3  -1   4        139.72        135.17         6.68 o
  -2  -1   4        616.92        686.26         9.82 o
  -1  -1   4         69.85         74.62         3.59 o
   0  -1   4         26.15         34.59         2.93 o
   1  -1   4         90.03         94.32         3.35 o
   2  -1   4        725.54        751.96         6.57 o
   3  -1   4        546.74        580.32         5.65 o
   4  -1   4        373.42        393.65         3.88 o
   5  -1   4        194.98        225.89         4.48 o
   6  -1   4         68.27         65.50         2.64 o
   7  -1   4         86.68         90.88         3.25 o
   8  -1   4         68.46         63.25         3.84 o
   9  -1   4         34.93         32.92         3.05 o
  10  -1   4         30.98         26.15         3.68 o
  11  -1   4         79.16         75.79         7.53 o
  12  -1   4          2.52          0.00         3.67 o
 -10   0   4        109.82        106.13         8.51 o
  -9   0   4         57.18         68.52         6.25 o
  -8   0   4         31.78         33.13         4.03 o
  -7   0   4         30.90         28.71         3.05 o
  -6   0   4        587.89        531.46        10.48 o
  -5   0   4         25.20         29.79         2.52 o
  -4   0   4         67.41         70.09         3.56 o
  -3   0   4        252.25        262.78         5.46 o
  -2   0   4        234.18        286.95         5.65 o
  -1   0   4        377.98        407.64         6.08 o
   0   0   4        276.94        269.04         5.15 o
   1   0   4         16.66         19.23         0.73 o
   2   0   4        293.74        279.89         2.56 o
   3   0   4        335.74        339.59         5.05 o
   4   0   4          0.11          4.61         0.70 o
   5   0   4         77.92         90.36         2.19 o
   6   0   4        190.59        188.03         2.79 o
   7   0   4          0.15          0.00         0.90 o
   8   0   4        273.71        243.84         7.30 o
   9   0   4         22.51         23.07         2.70 o
  10   0   4         77.21         80.78         4.99 o
  11   0   4        221.03        225.64        11.31 o
  12   0   4         26.96         40.80         5.65 o
  13   0   4          3.88          7.91         5.57 o
 -10   1   4          0.09          0.00         5.71 o
  -9   1   4          0.02          1.31         2.07 o
  -8   1   4          4.72          7.40         2.37 o
  -7   1   4         13.37         12.78         2.15 o
  -6   1   4        125.76        119.84         4.88 o
  -5   1   4        152.25        141.64         4.38 o
  -4   1   4       1392.36       1410.55        13.36 o
  -3   1   4        233.50        249.49         5.20 o
  -2   1   4        849.41        920.14         9.36 o
  -1   1   4        492.56        498.43         6.17 o
   0   1   4         99.34         94.53         2.62 o
   1   1   4         57.35         63.09         2.44 o
   2   1   4        468.37        453.28         6.14 o
   3   1   4        367.57        373.94         3.59 o
   4   1   4         25.54         19.18         1.23 o
   5   1   4        102.41         90.10         2.42 o
   6   1   4          2.11          0.51         0.93 o
   7   1   4          1.46          1.34         0.97 o
   8   1   4          0.58          0.00         1.35 o
   9   1   4         52.60         53.49         4.98 o
  10   1   4         20.07         15.78         2.74 o
  11   1   4        148.36        149.69         8.52 o
  12   1   4          3.27          2.65         2.35 o
  13   1   4         22.58         24.79         5.22 o
 -10   2   4         66.57         75.95         7.51 o
  -9   2   4         71.13         81.49         6.52 o
  -8   2   4          8.73         10.29         2.54 o
  -7   2   4         36.08         31.78         3.20 o
  -6   2   4        109.84         97.97         5.28 o
  -5   2   4         19.24         17.73         1.91 o
  -4   2   4         30.20         30.93         2.67 o
  -3   2   4         80.79         72.28         3.32 o
  -2   2   4        131.33        156.31         4.33 o
  -1   2   4         22.39         16.06         1.39 o
   0   2   4        128.00        126.75         2.43 o
   1   2   4       1180.20       1144.95        11.14 o
   2   2   4        353.55        359.75         6.40 o
   3   2   4         40.98         37.39         1.34 o
   4   2   4         62.85         58.67         2.00 o
   5   2   4         82.78         93.37         2.87 o
   6   2   4          5.63          5.10         1.08 o
   7   2   4        636.02        645.60         7.97 o
   8   2   4        108.48         99.07         3.74 o
   9   2   4        150.38        135.16         6.26 o
  10   2   4         13.49         11.07         2.28 o
  11   2   4         24.78         24.74         5.53 o
  12   2   4          3.68         11.45         3.31 o
  13   2   4          2.17          1.85         1.89 o
 -10   3   4          5.14          1.22         3.08 o
  -9   3   4          4.56          4.59         2.04 o
  -8   3   4          4.76          4.00         2.10 o
  -7   3   4        109.03        101.34         5.15 o
  -6   3   4         89.98         81.03         4.31 o
  -5   3   4         15.48         16.55         2.14 o
  -4   3   4         26.05         20.13         1.97 o
  -3   3   4          0.05          0.00         0.67 o
  -2   3   4         96.02         86.37         2.22 o
  -1   3   4       1213.11       1303.74        12.26 o
   0   3   4       1454.24       1470.79         8.67 o
   1   3   4          1.27          0.47         0.41 o
   2   3   4        275.69        291.64         3.45 o
   3   3   4        640.82        733.99         9.29 o
   4   3   4        609.62        636.99         8.74 o
   5   3   4        805.67        816.30         8.35 o
   6   3   4         62.45         58.93         2.57 o
   7   3   4         48.08         38.05         2.69 o
   8   3   4         29.53         33.33         2.22 o
   9   3   4        145.59        148.86         5.33 o
  10   3   4          2.65          2.41         2.07 o
  11   3   4          0.68          0.39         1.31 o
  12   3   4          4.05          5.61         2.53 o
  13   3   4          2.99          9.24         3.80 o
  -9   4   4         66.36         75.69         6.01 o
  -8   4   4         20.22         25.55         3.48 o
  -7   4   4         12.33          8.41         2.32 o
  -6   4   4        128.51        147.10         5.76 o
  -5   4   4        271.80        241.21         6.73 o
  -4   4   4          1.56          3.63         1.11 o
  -3   4   4         48.04         43.23         2.49 o
  -2   4   4         68.71         66.93         2.13 o
  -1   4   4          2.53          1.82         1.21 o
   0   4   4        372.75        375.04         5.48 o
   1   4   4        235.35        227.63         3.60 o
   2   4   4          6.19          8.03         0.99 o
   3   4   4          9.53          6.94         1.39 o
   4   4   4       9499.27       9993.22        36.81 o
   5   4   4        889.18        943.93        10.43 o
   6   4   4         20.13         21.48         1.68 o
   7   4   4         17.72         15.88         1.61 o
   8   4   4         18.79         21.66         1.92 o
   9   4   4         71.87         75.65         4.41 o
  10   4   4        178.62        191.67        10.23 o
  11   4   4         26.30         21.96         4.67 o
  12   4   4        113.79        126.67         9.90 o
  13   4   4         14.99         25.82         4.31 o
  -9   5   4         24.86         34.05         4.32 o
  -8   5   4        214.69        226.22         9.61 o
  -7   5   4         54.51         58.58         4.80 o
  -6   5   4          3.43          3.74         1.50 o
  -5   5   4        108.89         85.31         4.94 o
  -4   5   4         68.08         52.66         3.71 o
  -3   5   4         13.68         13.23         1.73 o
  -2   5   4          6.80          6.59         1.55 o
  -1   5   4         55.45         59.89         2.47 o
   0   5   4       1359.24       1448.65        11.77 o
   1   5   4        471.30        498.61         6.47 o
   2   5   4        128.70        120.79         2.92 o
   3   5   4        177.53        174.07         4.55 o
   4   5   4       1330.41       1374.92        13.75 o
   5   5   4        151.29        165.16         4.64 o
   6   5   4         34.49         31.78         2.19 o
   7   5   4          0.29          0.00         1.49 o
   8   5   4         85.53         87.67         4.41 o
   9   5   4         79.17         84.04         4.62 o
  10   5   4          4.98          4.39         2.00 o
  11   5   4          0.10          0.61         1.28 o
  12   5   4         81.19         82.62         6.89 o
  13   5   4         37.58         47.77         8.43 o
  -9   6   4         90.72        126.12        18.70 o
  -8   6   4          0.98          4.18         3.50 o
  -7   6   4          0.00          0.00         2.13 o
  -6   6   4         43.45         45.67         4.40 o
  -5   6   4         41.67         38.94         3.57 o
  -4   6   4         23.86         12.87         2.44 o
  -3   6   4        105.24         88.73         4.60 o
  -2   6   4        138.96        123.31         4.94 o
  -1   6   4         65.63         67.83         3.15 o
   0   6   4        154.98        175.50         4.66 o
   1   6   4          2.66          2.18         1.03 o
   2   6   4          7.06          9.63         1.28 o
   3   6   4        131.01        137.47         4.67 o
   4   6   4        158.53        176.73         5.28 o
   5   6   4        103.20        106.96         4.24 o
   6   6   4        108.37        104.47         5.11 o
   7   6   4         28.25         26.98         3.63 o
   8   6   4         40.06         45.37         3.44 o
   9   6   4          0.00          0.00         2.53 o
  10   6   4         20.62         17.80         2.61 o
  11   6   4          2.63          4.31         3.85 o
  12   6   4         95.68         97.51         7.71 o
  -8   7   4         65.12         62.37         6.30 o
  -7   7   4          9.43          0.98         1.93 o
  -6   7   4         20.91         16.66         3.05 o
  -5   7   4          5.70          4.48         2.82 o
  -4   7   4          6.40          4.92         1.59 o
  -3   7   4         29.81         17.99         2.35 o
  -2   7   4        172.16        165.83         5.03 o
  -1   7   4         26.73         24.60         2.10 o
   0   7   4        273.99        280.88         6.09 o
   1   7   4        513.47        512.11         9.50 o
   2   7   4         10.18          9.91         1.39 o
   3   7   4          0.29          1.38         1.25 o
   4   7   4        229.94        229.79         6.99 o
   5   7   4         33.65         36.46         3.87 o
   6   7   4          5.85          1.31         2.30 o
   7   7   4         21.71         22.65         3.62 o
   8   7   4        234.62        225.30         9.42 o
   9   7   4          4.36          3.15         2.02 o
  10   7   4          1.52          0.00         1.79 o
  11   7   4          6.77          6.45         2.42 o
  12   7   4         24.01         29.08         9.10 o
  -7   8   4        295.98        352.30        12.11 o
  -6   8   4          0.02          0.00         1.72 o
  -5   8   4         11.27          7.61         2.18 o
  -4   8   4         39.34         44.01         3.53 o
  -3   8   4         38.01         34.33         3.20 o
  -2   8   4         19.67         13.18         1.93 o
  -1   8   4          4.05          1.10         1.41 o
   0   8   4         18.32         18.24         2.13 o
   1   8   4        184.72        203.39         5.74 o
   2   8   4         66.88         66.30         3.25 o
   3   8   4         83.11         89.57         3.70 o
   4   8   4         74.09         73.14         5.39 o
   5   8   4          0.00          4.15         2.39 o
   6   8   4        251.94        250.01         9.78 o
   7   8   4         39.60         39.54         4.46 o
   8   8   4          0.01          0.79         1.72 o
   9   8   4          0.70          0.00         3.51 o
  10   8   4         11.65         12.33         2.77 o
  11   8   4          2.94          1.00         2.63 o
  12   8   4          5.25          0.86         4.45 o
  -7   9   4         32.83         63.57         8.51 o
  -6   9   4         71.30         81.62         5.89 o
  -5   9   4         14.58         19.59         3.17 o
  -4   9   4         10.26          4.74         2.43 o
  -3   9   4         88.52         79.56         4.69 o
  -2   9   4          0.01          0.00         1.41 o
  -1   9   4          1.91          0.00         1.14 o
   0   9   4          0.00          0.86         1.48 o
   1   9   4        177.01        170.84         6.04 o
   2   9   4         54.73         57.86         3.62 o
   3   9   4          3.13          1.13         1.61 o
   4   9   4          0.16          0.01         2.34 o
   5   9   4          0.31          0.00         2.24 o
   6   9   4         10.36         11.21         3.05 o
   7   9   4          0.51          0.00         2.57 o
   8   9   4          1.10          2.12         2.92 o
   9   9   4         48.90         42.17         5.12 o
  10   9   4         97.97         94.21         7.50 o
  11   9   4          0.82          0.00         4.09 o
  -6  10   4         10.48          9.57         3.45 o
  -5  10   4         51.56         66.63         5.21 o
  -4  10   4         58.31         70.86         5.37 o
  -3  10   4          5.25          7.64         2.12 o
  -2  10   4         69.94         66.59         4.74 o
  -1  10   4          2.88          5.03         2.00 o
   0  10   4         52.56         52.45         3.98 o
   1  10   4         37.65         39.85         4.01 o
   2  10   4         93.35         92.98         5.17 o
   3  10   4          4.29          6.24         2.78 o
   4  10   4          0.13          0.00         1.99 o
   5  10   4         10.96          4.97         2.97 o
   6  10   4        101.71         99.37         7.11 o
   7  10   4          8.69          3.23         2.50 o
   8  10   4          1.37          0.00         2.78 o
   9  10   4         10.86          8.97         3.17 o
  10  10   4         15.36         10.39         5.46 o
  -4  11   4        138.45        171.74         8.80 o
  -3  11   4          6.19          8.38         2.38 o
  -2  11   4          6.02          7.44         2.11 o
  -1  11   4          0.08          0.32         1.81 o
   0  11   4         10.76          8.41         2.03 o
   1  11   4        229.97        233.87         8.63 o
   2  11   4        619.96        628.40        13.81 o
   3  11   4         23.45         21.86         3.44 o
   4  11   4          4.57          1.81         2.32 o
   5  11   4         61.31         68.40         6.33 o
   6  11   4        107.74        109.34         7.93 o
   7  11   4         18.84         22.07         4.39 o
   8  11   4         38.59         35.21         5.35 o
   9  11   4          0.47          4.26         2.76 o
  -3  12   4         50.87         64.10         7.21 o
  -2  12   4         26.66         33.09         4.27 o
  -1  12   4          1.72          4.15         1.86 o
   0  12   4          1.10          1.14         1.76 o
   1  12   4         17.37         16.40         2.64 o
   2  12   4        101.65        106.10         6.30 o
   3  12   4          1.68          0.00         2.42 o
   4  12   4        238.14        228.55        13.75 o
   5  12   4         48.69         43.58         6.73 o
   6  12   4          0.61          0.00         3.37 o
   7  12   4         32.70         31.01         4.61 o
   8  12   4          0.07          0.00         7.06 o
  -1  13   4         31.26         26.03        15.61 o
   0  13   4          0.17          6.92        10.65 o
   1  13   4          0.17          0.00         3.59 o
   2  13   4         16.59         14.64         4.69 o
   3  13   4         54.03         59.42         7.95 o
   4  13   4          0.90          0.00         5.07 o
  -3 -12   5          7.87          5.14         5.72 o
  -2 -12   5          6.83          1.40         2.48 o
  -1 -12   5          2.47          0.00         3.30 o
   0 -12   5          6.50          6.05         3.37 o
   1 -12   5         10.57         11.32         3.82 o
   2 -12   5         67.37         73.50         8.54 o
  -5 -11   5          0.75          1.85         1.56 o
  -4 -11   5          0.10          2.26         1.97 o
  -3 -11   5         17.16         22.15         4.11 o
  -2 -11   5         35.79         41.03         5.33 o
  -1 -11   5          6.01          3.75         3.32 o
   0 -11   5         21.09         21.69         3.50 o
   1 -11   5         95.17         92.07         7.02 o
   2 -11   5         36.76         33.19         4.45 o
   3 -11   5         61.83         57.10         7.48 o
   4 -11   5          0.19          0.00         3.59 o
   5 -11   5          3.82         13.25         4.38 o
  -7 -10   5          0.00          8.96         6.65 o
  -6 -10   5          0.00          1.56         5.06 o
  -5 -10   5         16.00         11.72         2.94 o
  -4 -10   5          2.88          4.14         3.16 o
  -3 -10   5         12.25         12.07         2.83 o
  -2 -10   5          0.00          0.00         2.24 o
  -1 -10   5         29.55         27.89         3.65 o
   0 -10   5          2.41          2.97         1.86 o
   1 -10   5          7.64          2.82         2.58 o
   2 -10   5        120.74        128.71         5.87 o
   3 -10   5        158.70        167.67         9.92 o
   4 -10   5        140.35        146.24        11.24 o
   5 -10   5         64.06         75.10         8.40 o
   6 -10   5          3.66          5.70         5.12 o
  -7  -9   5          0.22          3.67         2.06 o
  -6  -9   5         30.58         29.06         3.91 o
  -5  -9   5         28.79         33.52         4.36 o
  -4  -9   5         35.88         33.22         4.00 o
  -3  -9   5         17.87         21.85         3.09 o
  -2  -9   5          2.25          1.65         1.21 o
  -1  -9   5         19.42         15.75         2.75 o
   0  -9   5         54.76         44.88         3.49 o
   1  -9   5         39.50         22.11         2.75 o
   2  -9   5         40.94         33.17         2.76 o
   3  -9   5         44.54         45.04         3.64 o
   4  -9   5         64.62         59.71         5.65 o
   5  -9   5        282.55        278.70        14.66 o
   6  -9   5         56.76         82.02         8.49 o
   7  -9   5         58.43         60.76         7.32 o
   8  -9   5          0.06          0.00         3.54 o
  -8  -8   5         21.95         19.66         4.24 o
  -7  -8   5          0.04          0.63         3.05 o
  -6  -8   5          0.53          0.00         2.39 o
  -5  -8   5         85.72         78.33         5.69 o
  -4  -8   5          0.00          0.09         1.91 o
  -3  -8   5        803.60        798.06        15.48 o
  -2  -8   5          5.83          4.77         1.91 o
  -1  -8   5          2.65          0.58         1.50 o
   0  -8   5        329.66        300.75         7.13 o
   1  -8   5        194.09        170.63         5.90 o
   2  -8   5        186.67        187.90         6.21 o
   3  -8   5         64.85         63.42         3.50 o
   4  -8   5         62.55         69.70         4.48 o
   5  -8   5          1.60          2.66         2.10 o
   6  -8   5         29.41         28.84         4.59 o
   7  -8   5         46.70         57.10        17.83 o
   8  -8   5          5.41          3.09         2.37 o
   9  -8   5         14.79          0.00         2.56 o
  -9  -7   5         13.77         21.97         5.50 o
  -8  -7   5         26.63         26.18         4.82 o
  -7  -7   5         65.59         61.24         6.90 o
  -6  -7   5         22.39         18.93         3.38 o
  -5  -7   5          0.02          0.00         2.26 o
  -4  -7   5        161.71        147.43         6.84 o
  -3  -7   5        165.31        161.38         6.78 o
  -2  -7   5         12.30         12.97         2.39 o
  -1  -7   5        152.32        126.50         4.56 o
   0  -7   5         42.93         32.55         2.50 o
   1  -7   5         68.32         59.10         2.99 o
   2  -7   5        281.87        229.59         6.25 o
   3  -7   5         61.88         54.20         2.95 o
   4  -7   5        139.13        137.13         4.61 o
   5  -7   5         53.89         46.80         4.06 o
   6  -7   5          3.69          1.99         1.84 o
   7  -7   5         42.31         39.47         5.05 o
   8  -7   5         11.77          6.35         3.32 o
   9  -7   5         62.72         89.55         8.42 o
  10  -7   5         40.95         39.51        14.55 o
  -9  -6   5          6.67          6.54         2.36 o
  -8  -6   5          4.83          1.85         2.37 o
  -7  -6   5        125.49        135.01         8.32 o
  -6  -6   5        210.11        227.86        10.08 o
  -5  -6   5         28.39         29.35         4.03 o
  -4  -6   5         56.79         62.70         5.58 o
  -3  -6   5         27.92         31.94         3.71 o
  -2  -6   5       2396.41       2397.66        22.01 o
  -1  -6   5        170.40        161.98         4.83 o
   0  -6   5         83.52         69.80         3.21 o
   1  -6   5         89.65         71.94         3.58 o
   2  -6   5        170.07        168.78         4.68 o
   3  -6   5         86.71         78.02         3.23 o
   4  -6   5        942.74        876.80        10.49 o
   5  -6   5        113.02        107.86         4.93 o
   6  -6   5        123.97        127.88         6.37 o
   7  -6   5          0.44          0.00         1.38 o
   8  -6   5         35.25         33.78         3.96 o
   9  -6   5         31.84         34.34         5.41 o
  10  -6   5          0.00          1.94         3.96 o
  -9  -5   5          4.47          6.43         2.36 o
  -8  -5   5         14.20         10.01         2.79 o
  -7  -5   5          0.02          0.00         2.05 o
  -6  -5   5        518.52        497.68        16.51 o
  -5  -5   5         91.28         75.49         5.66 o
  -4  -5   5         64.46         66.12         4.30 o
  -3  -5   5        109.67        110.93         4.10 o
  -2  -5   5         29.68         20.05         2.09 o
  -1  -5   5          2.27          3.24         1.33 o
   0  -5   5        164.94        167.09         4.60 o
   1  -5   5          3.03          2.95         1.12 o
   2  -5   5         13.31         12.13         1.49 o
   3  -5   5        365.05        367.93         6.15 o
   4  -5   5        833.14        836.27        12.84 o
   5  -5   5         67.69         63.83         2.73 o
   6  -5   5        140.85        135.20         5.22 o
   7  -5   5         58.37         60.41         4.75 o
   8  -5   5          0.21          0.92         1.79 o
   9  -5   5          1.12          3.38         1.97 o
  10  -5   5         19.34         18.29         3.61 o
  11  -5   5         13.12         13.20         5.87 o
  -9  -4   5        125.97        132.13        10.54 o
  -8  -4   5          6.50          2.20         2.29 o
  -7  -4   5          6.50          4.78         2.24 o
  -6  -4   5          0.14          0.99         1.90 o
  -5  -4   5        207.46        191.47         9.38 o
  -4  -4   5          6.11          4.23         1.78 o
  -3  -4   5        428.98        427.50         8.32 o
  -2  -4   5         11.67         11.40         1.70 o
  -1  -4   5         64.40         65.79         3.56 o
   0  -4   5         45.00         44.08         2.49 o
   1  -4   5          5.20          1.79         0.94 o
   2  -4   5          7.06          5.55         1.05 o
   3  -4   5         59.62         58.82         2.29 o
   4  -4   5        162.66        158.95         3.75 o
   5  -4   5         18.37         20.35         1.63 o
   6  -4   5        296.64        258.30         6.09 o
   7  -4   5        181.22        170.44         6.05 o
   8  -4   5        128.73        106.91         6.43 o
   9  -4   5        150.78        148.20         8.11 o
  10  -4   5        102.76        113.77         8.57 o
  11  -4   5          3.95          2.09         3.42 o
 -10  -3   5        232.35        263.57        25.89 o
  -9  -3   5          0.00          4.10         4.19 o
  -8  -3   5          8.57          8.17         2.33 o
  -7  -3   5         31.60         27.22         2.92 o
  -6  -3   5        198.27        181.49         7.66 o
  -5  -3   5         15.80         14.31         2.17 o
  -4  -3   5          0.18          0.00         1.30 o
  -3  -3   5        384.02        372.91         8.66 o
  -2  -3   5          0.09          1.36         1.46 o
  -1  -3   5         28.06         21.80         1.90 o
   0  -3   5        298.63        322.95         5.78 o
   1  -3   5         61.94         78.78         2.61 o
   2  -3   5        206.28        225.45         4.96 o
   3  -3   5         13.51         21.06         1.32 o
   4  -3   5         36.20         34.49         1.62 o
   5  -3   5          0.03          0.00         0.57 o
   6  -3   5        175.51        183.28         4.24 o
   7  -3   5        602.76        587.22        10.89 o
   8  -3   5         40.63         42.22         3.29 o
   9  -3   5         33.29         33.45         4.59 o
  10  -3   5         23.98         28.56         4.57 o
  11  -3   5         20.44         29.89         5.00 o
  12  -3   5          3.91          0.00        10.61 o
 -10  -2   5         27.09         29.58         6.32 o
  -9  -2   5         13.79         24.53         4.86 o
  -8  -2   5         15.81         18.55         3.98 o
  -7  -2   5         13.38         11.28         2.15 o
  -6  -2   5         10.27          8.75         2.58 o
  -5  -2   5         65.83         64.41         3.64 o
  -4  -2   5          5.37          4.07         1.47 o
  -3  -2   5         19.92         13.81         2.13 o
  -2  -2   5        463.92        520.24        11.12 o
  -1  -2   5        323.87        367.09        13.32 o
   0  -2   5        532.71        575.38         8.84 o
   1  -2   5         38.12         48.80         2.15 o
   2  -2   5       1686.05       1805.56        12.10 o
   3  -2   5          6.73         16.14         1.07 o
   4  -2   5        275.87        334.86         5.52 o
   5  -2   5        227.10        237.57         3.06 o
   6  -2   5        234.53        240.66         4.76 o
   7  -2   5          0.00          1.59         0.86 o
   8  -2   5         45.94         43.86         3.17 o
   9  -2   5          7.95          6.26         2.09 o
  10  -2   5         60.71         68.33         6.59 o
  11  -2   5          8.49         10.27         2.83 o
  12  -2   5          4.95          4.81         2.86 o
 -10  -1   5          3.58          5.05         4.35 o
  -9  -1   5          6.07          5.64         2.42 o
  -8  -1   5          4.80          0.00         1.98 o
  -7  -1   5          7.17          2.63         1.74 o
  -6  -1   5          5.62          2.42         1.94 o
  -5  -1   5        177.35        166.69         5.50 o
  -4  -1   5         25.85         23.90         2.20 o
  -3  -1   5         22.37         16.54         2.23 o
  -2  -1   5        682.73        753.24        12.65 o
  -1  -1   5         83.16         85.03         4.86 o
   0  -1   5        107.48        111.67         5.38 o
   1  -1   5        119.54        122.77         3.32 o
   2  -1   5        317.45        330.32         3.89 o
   3  -1   5        549.13        571.23         5.23 o
   4  -1   5       1357.03       1498.33        10.44 o
   5  -1   5         39.34         37.28         1.47 o
   6  -1   5          0.07          0.43         0.63 o
   7  -1   5         12.91          7.68         1.32 o
   8  -1   5        244.61        234.03         8.60 o
   9  -1   5         54.60         62.26         4.54 o
  10  -1   5        228.17        229.70         9.37 o
  11  -1   5          3.37          1.10         3.61 o
  12  -1   5         26.09         26.95         4.92 o
  13  -1   5          1.35         13.60         9.83 o
 -10   0   5        128.59        132.95         9.83 o
  -9   0   5         35.58         38.90         5.34 o
  -8   0   5         22.87         24.41         3.48 o
  -7   0   5         88.52         78.15         4.81 o
  -6   0   5         42.43         38.87         2.93 o
  -5   0   5         52.10         50.21         3.17 o
  -4   0   5        127.97        126.74         4.96 o
  -3   0   5          3.16          0.62         1.21 o
  -2   0   5         86.78         77.30         3.72 o
  -1   0   5         89.14        101.45         3.45 o
   0   0   5       2392.63       2545.86        34.86 o
   1   0   5        390.56        388.92         5.38 o
   2   0   5        185.27        187.44         2.98 o
   3   0   5         12.72         10.07         0.65 o
   4   0   5       1140.18       1190.95        13.62 o
   5   0   5       1056.32       1163.36         9.32 o
   6   0   5         25.35         24.62         1.68 o
   7   0   5          0.65          0.76         0.91 o
   8   0   5         51.57         45.80         4.09 o
   9   0   5          9.15          2.17         1.51 o
  10   0   5         39.94         43.22         3.76 o
  11   0   5         33.79         29.87         4.05 o
  12   0   5          0.10          0.00         2.92 o
  13   0   5          0.04          0.00         3.13 o
 -10   1   5          7.91          4.77         4.10 o
  -9   1   5          1.55          0.00         3.13 o
  -8   1   5          2.89          6.81         2.78 o
  -7   1   5         33.84         36.40         3.50 o
  -6   1   5          8.23          6.79         1.67 o
  -5   1   5        793.65        738.50        11.47 o
  -4   1   5        954.32        878.35        12.75 o
  -3   1   5        288.31        323.77         7.20 o
  -2   1   5         13.74         12.07         1.44 o
  -1   1   5        126.53        126.21         3.51 o
   0   1   5        181.85        192.09         4.05 o
   1   1   5        677.89        759.97         5.19 o
   2   1   5        387.94        383.24         6.01 o
   3   1   5          9.41         10.53         0.64 o
   4   1   5          3.35          1.97         0.57 o
   5   1   5        115.95        141.71         3.04 o
   6   1   5         32.39         37.25         2.10 o
   7   1   5         11.19          9.39         1.45 o
   8   1   5         80.69         87.53         3.88 o
   9   1   5        162.39        161.11         6.50 o
  10   1   5          1.71          1.29         1.71 o
  11   1   5          6.30          4.36         2.14 o
  12   1   5         37.15         33.03         4.31 o
  13   1   5          4.98          8.27         4.26 o
  -9   2   5          5.53         11.57         3.86 o
  -8   2   5         35.06         40.41         4.00 o
  -7   2   5          1.48          1.67         1.46 o
  -6   2   5         33.65         32.84         3.25 o
  -5   2   5         51.80         41.23         3.46 o
  -4   2   5        882.31        826.50        12.10 o
  -3   2   5          2.02          3.08         1.19 o
  -2   2   5        689.19        706.12         9.71 o
  -1   2   5          4.05          5.72         1.07 o
   0   2   5        125.38        147.79         2.98 o
   1   2   5        139.40        150.23         2.54 o
   2   2   5        354.91        388.66         7.36 o
   3   2   5         11.84         13.02         0.84 o
   4   2   5       2329.82       2457.43        17.14 o
   5   2   5         92.85         95.16         2.56 o
   6   2   5         25.89         21.49         1.56 o
   7   2   5         17.23         17.35         1.50 o
   8   2   5        686.20        689.95         9.64 o
   9   2   5         30.02         32.82         2.77 o
  10   2   5          2.67          3.35         2.59 o
  11   2   5          5.30          9.76         2.98 o
  12   2   5         67.97         65.45         6.17 o
  13   2   5         35.08         38.52         5.33 o
  -9   3   5          3.08          3.65         2.46 o
  -8   3   5          2.61          0.00         2.31 o
  -7   3   5         18.67         15.09         2.59 o
  -6   3   5        127.67        115.91         5.43 o
  -5   3   5        111.08         86.66         4.28 o
  -4   3   5        898.26        883.41        11.62 o
  -3   3   5         82.02         68.40         3.13 o
  -2   3   5          3.43          2.21         0.76 o
  -1   3   5         15.48         13.54         0.99 o
   0   3   5         89.06         76.60         2.08 o
   1   3   5        120.73        123.41         2.15 o
   2   3   5         66.58         79.68         1.74 o
   3   3   5          0.19          0.00         0.44 o
   4   3   5       1026.07       1085.63         8.81 o
   5   3   5          9.36          5.96         0.97 o
   6   3   5          0.49          0.50         0.78 o
   7   3   5         55.02         44.95         2.16 o
   8   3   5        385.55        398.05         6.68 o
   9   3   5          0.13          0.00         1.23 o
  10   3   5          0.46          0.63         1.98 o
  11   3   5          1.86          1.71         2.77 o
  12   3   5         15.14         20.11         4.49 o
  13   3   5          6.81          7.31         3.43 o
  -9   4   5          1.13          0.00         3.20 o
  -8   4   5          5.69          4.89         2.41 o
  -7   4   5        145.42        144.19         7.35 o
  -6   4   5         19.14         16.56         2.89 o
  -5   4   5         29.21         25.48         3.17 o
  -4   4   5        842.30        766.18        10.88 o
  -3   4   5         60.94         65.13         4.45 o
  -2   4   5         46.71         45.37         2.50 o
  -1   4   5        619.18        619.71         7.57 o
   0   4   5         21.73         11.80         1.35 o
   1   4   5       1856.83       1940.45        10.80 o
   2   4   5        291.30        279.98         3.83 o
   3   4   5        532.22        593.66        11.92 o
   4   4   5       2255.25       2385.00        22.89 o
   5   4   5        949.34        984.48        13.28 o
   6   4   5        166.43        159.24         4.04 o
   7   4   5         46.22         47.61         2.34 o
   8   4   5          6.44          5.49         1.28 o
   9   4   5          8.85          8.47         1.64 o
  10   4   5         22.81         22.77         2.48 o
  11   4   5         17.26         14.87         2.78 o
  12   4   5         40.90         41.69         4.87 o
  13   4   5         16.31         17.67         5.80 o
  -9   5   5          0.28          2.47         8.03 o
  -8   5   5         40.40         51.63         5.15 o
  -7   5   5         67.93         82.34         5.64 o
  -6   5   5         19.62         11.43         2.47 o
  -5   5   5         11.84         13.50         2.49 o
  -4   5   5          0.44          0.00         1.60 o
  -3   5   5         37.79         24.55         2.78 o
  -2   5   5         13.44         10.20         1.98 o
  -1   5   5        287.30        289.19         5.06 o
   0   5   5          0.00          1.39         0.73 o
   1   5   5        275.54        256.71         4.20 o
   2   5   5        343.22        348.62         5.20 o
   3   5   5         33.31         33.62         2.09 o
   4   5   5          1.82          0.08         1.04 o
   5   5   5          6.01         54.79         2.99 o
   6   5   5         98.71         98.48         3.92 o
   7   5   5        110.52        104.42         3.62 o
   8   5   5         62.44         60.71         3.31 o
   9   5   5         13.09          8.14         1.53 o
  10   5   5        122.41        128.92         5.66 o
  11   5   5        112.09        127.63         7.72 o
  12   5   5          5.75         13.12         2.91 o
  13   5   5          0.08          0.00         1.68 o
  -8   6   5        155.45        174.52         8.99 o
  -7   6   5          8.70          9.58         2.68 o
  -6   6   5         25.16         17.84         2.85 o
  -5   6   5          3.30          6.48         2.17 o
  -4   6   5          0.34          0.00         1.21 o
  -3   6   5         14.61         23.92         2.33 o
  -2   6   5          5.63          7.63         1.56 o
  -1   6   5          0.92          0.91         1.45 o
   0   6   5          0.21          0.82         1.09 o
   1   6   5          1.39          1.10         0.95 o
   2   6   5          5.08          3.21         0.88 o
   3   6   5          1.73          0.69         1.34 o
   4   6   5         15.30         19.74         1.95 o
   5   6   5         11.52         11.91         1.69 o
   6   6   5        191.45        201.52         5.72 o
   7   6   5        232.74        241.99         8.75 o
   8   6   5          7.90          4.27         1.67 o
   9   6   5         39.10         39.14         3.38 o
  10   6   5          0.06          2.14         2.08 o
  11   6   5         36.48         34.72         3.87 o
  12   6   5          0.11          0.00         2.42 o
  -8   7   5          9.03          0.87         3.19 o
  -7   7   5         74.86         86.16         6.04 o
  -6   7   5         19.14         24.08         3.28 o
  -5   7   5         11.80          5.59         2.44 o
  -4   7   5         10.35         10.29         2.32 o
  -3   7   5        592.19        559.39        11.81 o
  -2   7   5        334.60        314.40         7.37 o
  -1   7   5         64.45         65.22         3.41 o
   0   7   5         25.87         24.53         2.14 o
   1   7   5         82.49         86.88         3.43 o
   2   7   5        445.11        453.78         8.19 o
   3   7   5          0.32          0.00         0.94 o
   4   7   5         36.62         39.19         3.18 o
   5   7   5         10.90         10.54         1.89 o
   6   7   5         35.22         37.34         3.52 o
   7   7   5         25.53         22.22         3.26 o
   8   7   5         83.26         86.47         7.86 o
   9   7   5         58.71         62.92         4.67 o
  10   7   5         80.20         85.82         6.12 o
  11   7   5          0.00          0.00         1.59 o
  12   7   5         24.74         25.39         9.59 o
  -7   8   5        453.32        559.08        19.83 o
  -6   8   5          0.45          0.00         2.80 o
  -5   8   5         24.73         25.35         3.79 o
  -4   8   5          0.06          0.00         1.95 o
  -3   8   5         90.59         86.07         4.73 o
  -2   8   5        275.11        256.76         6.76 o
  -1   8   5          1.41          0.00         1.41 o
   0   8   5          1.56          1.23         1.34 o
   1   8   5         44.86         44.89         2.75 o
   2   8   5          8.59          7.97         1.43 o
   3   8   5          0.02          0.00         1.20 o
   4   8   5         40.65         42.69         3.63 o
   5   8   5         43.52         40.69         4.26 o
   6   8   5          0.52          0.00         2.20 o
   7   8   5         20.63         19.51         3.32 o
   8   8   5         55.37         48.91         5.08 o
   9   8   5         52.22         59.39         4.89 o
  10   8   5         28.97         30.37         4.11 o
  11   8   5          0.30          2.48         2.71 o
  12   8   5          1.29          1.45         3.92 o
  -6   9   5        146.09        191.20        10.87 o
  -5   9   5         12.27          7.62         2.13 o
  -4   9   5         13.10         15.05         2.78 o
  -3   9   5         23.55         30.67         3.22 o
  -2   9   5          2.48          2.50         1.86 o
  -1   9   5         12.19         10.71         1.96 o
   0   9   5         17.54         18.63         2.10 o
   1   9   5         33.98         29.61         2.43 o
   2   9   5         76.93         78.86         4.14 o
   3   9   5         91.25         97.40         4.10 o
   4   9   5          2.72          5.36         1.76 o
   5   9   5         10.37         12.40         3.53 o
   6   9   5          7.07         12.03         3.69 o
   7   9   5         15.10          5.87         2.49 o
   8   9   5          5.76          3.70         2.33 o
   9   9   5         56.60         57.05         5.65 o
  10   9   5        228.81        229.05        11.01 o
  11   9   5          0.03          0.00         4.94 o
  -5  10   5         60.86         54.91         6.03 o
  -4  10   5          5.96         12.22         2.70 o
  -3  10   5          8.34          4.27         2.05 o
  -2  10   5          1.01          0.00         2.41 o
  -1  10   5         38.63         38.15         3.22 o
   0  10   5         79.40         79.20         4.27 o
   1  10   5          0.00          0.00         1.35 o
   2  10   5         59.65         58.76         3.91 o
   3  10   5        310.23        322.96         9.24 o
   4  10   5          3.12          0.00         1.92 o
   5  10   5         13.50         11.10         2.95 o
   6  10   5         39.15         31.28         4.74 o
   7  10   5          0.73          3.81         2.93 o
   8  10   5         16.09         12.97         3.29 o
   9  10   5          1.71          0.00         2.88 o
  10  10   5          5.14          3.57         2.52 o
  -3  11   5         16.19         21.77         4.48 o
  -2  11   5          5.46          6.21         4.46 o
  -1  11   5         31.97         31.47         4.73 o
   0  11   5         72.75         82.94         6.80 o
   1  11   5         41.85         37.06         4.86 o
   2  11   5         31.75         27.05         5.43 o
   3  11   5         11.13         10.37         4.28 o
   4  11   5         93.72        108.53         9.60 o
   5  11   5          5.76          6.56         3.10 o
   6  11   5         91.01         85.84         7.06 o
   7  11   5          0.00          0.00         3.59 o
   8  11   5         23.02         27.94         5.25 o
   9  11   5         10.29          6.48         3.79 o
  -2  12   5         27.16         47.64        11.57 o
  -1  12   5         14.46         20.31         4.21 o
   0  12   5          0.28          1.80         4.02 o
   1  12   5          8.26          7.47         3.17 o
   2  12   5         32.27         33.11         7.34 o
   3  12   5         51.28         39.32         6.43 o
   4  12   5         21.70         27.80         5.94 o
   5  12   5         21.03         21.11         6.35 o
   6  12   5          0.84          0.00         4.35 o
   7  12   5          3.66          0.10         2.70 o
   8  12   5         31.48         25.15         9.22 o
   0  13   5         19.99         37.32        16.04 o
   1  13   5          0.18          6.47         5.91 o
   2  13   5         17.24          9.43         6.12 o
   3  13   5        257.75        292.55        16.40 o
   4  13   5        255.04        280.54        19.34 o
  -2 -12   6         10.39         18.42         6.40 o
  -1 -12   6         12.00         18.84         6.54 o
   0 -12   6          0.35          2.96         3.87 o
   1 -12   6          5.78          5.63         4.88 o
  -4 -11   6          9.27         15.14         6.11 o
  -3 -11   6         21.39         20.34         4.92 o
  -2 -11   6          0.49          0.00         3.43 o
  -1 -11   6          1.63          0.00         2.36 o
   0 -11   6          0.09          3.01         2.24 o
   1 -11   6        123.17        156.33         9.06 o
   2 -11   6         23.16         16.23         3.77 o
   3 -11   6         13.90         16.20         4.81 o
   4 -11   6          2.56          0.00         2.72 o
  -6 -10   6         97.41         72.69        14.50 o
  -5 -10   6         99.88         95.07         7.30 o
  -4 -10   6        162.31        171.90         8.49 o
  -3 -10   6        106.01        131.68         9.77 o
  -2 -10   6          5.67          3.32         3.46 o
  -1 -10   6          1.08          1.52         1.91 o
   0 -10   6         21.54         25.10         3.54 o
   1 -10   6          4.09          1.38         2.17 o
   2 -10   6         79.15         83.28         5.34 o
   3 -10   6         49.09         55.06         5.13 o
   4 -10   6         15.97         19.62         5.64 o
   5 -10   6         38.34         54.30         9.07 o
   6 -10   6          3.80          4.19         4.25 o
  -7  -9   6          4.91         16.48         7.59 o
  -6  -9   6         19.15         27.34         4.05 o
  -5  -9   6        173.22        189.39        13.58 o
  -4  -9   6          3.29          1.72         2.22 o
  -3  -9   6         27.00         35.52         3.99 o
  -2  -9   6         31.37         34.05         3.72 o
  -1  -9   6          1.88          2.09         1.91 o
   0  -9   6          1.37          1.69         1.86 o
   1  -9   6         40.46         35.43         3.72 o
   2  -9   6         29.43         30.44         3.41 o
   3  -9   6          2.49          2.88         1.70 o
   4  -9   6          0.02          0.88         2.33 o
   5  -9   6          0.20          3.72         3.68 o
   6  -9   6          1.68          2.66         2.23 o
   7  -9   6         49.89         51.56         7.35 o
   8  -9   6         25.21         17.75        11.12 o
  -8  -8   6          4.05          0.00         3.57 o
  -7  -8   6          0.60          0.00         2.08 o
  -6  -8   6        108.96        117.68         8.38 o
  -5  -8   6         29.04         17.53         3.32 o
  -4  -8   6          0.80          0.59         2.11 o
  -3  -8   6         56.05         58.78         4.64 o
  -2  -8   6          0.68          1.05         1.51 o
  -1  -8   6         18.69         18.36         2.81 o
   0  -8   6         20.19         13.05         2.15 o
   1  -8   6        120.06        117.79         4.79 o
   2  -8   6          0.53          0.84         1.38 o
   3  -8   6        182.55        193.57         7.15 o
   4  -8   6          5.28          1.88         2.02 o
   5  -8   6         67.03         60.66         8.68 o
   6  -8   6         61.48         76.24         6.64 o
   7  -8   6         35.87         38.34         6.02 o
   8  -8   6         80.34         86.76        11.08 o
   9  -8   6          8.08          3.16         2.50 o
  -8  -7   6          7.74         15.86         4.16 o
  -7  -7   6        119.81        138.52         8.84 o
  -6  -7   6         38.43         32.67         4.60 o
  -5  -7   6         17.39         12.80         2.91 o
  -4  -7   6         13.02         13.57         2.54 o
  -3  -7   6          0.01          0.00         2.08 o
  -2  -7   6        259.04        248.76         8.85 o
  -1  -7   6          0.04          1.68         1.59 o
   0  -7   6          0.45          0.00         1.14 o
   1  -7   6          2.54          5.40         1.26 o
   2  -7   6          4.87          0.73         1.38 o
   3  -7   6         71.11         48.14         3.03 o
   4  -7   6        186.17        167.01         5.65 o
   5  -7   6         59.41         58.43         5.33 o
   6  -7   6          1.48          2.74         2.14 o
   7  -7   6          1.88          0.24         2.69 o
   8  -7   6         84.97         98.45         9.95 o
   9  -7   6          6.96          4.52         3.67 o
  -8  -6   6          0.13          0.00         2.17 o
  -7  -6   6         16.56         21.55         3.83 o
  -6  -6   6          0.06          0.00         1.94 o
  -5  -6   6         13.29         10.43         2.96 o
  -4  -6   6          0.09          0.00         1.81 o
  -3  -6   6         65.52         82.81         4.82 o
  -2  -6   6        959.33        944.08        15.35 o
  -1  -6   6        880.30        837.25        12.11 o
   0  -6   6        159.27        175.48         5.02 o
   1  -6   6        209.91        165.79         5.94 o
   2  -6   6          9.51          7.59         1.71 o
   3  -6   6         41.68         49.34         2.94 o
   4  -6   6          1.18          2.53         1.28 o
   5  -6   6          0.49          0.00         1.57 o
   6  -6   6         49.24         56.74         3.73 o
   7  -6   6          2.78          8.35         2.76 o
   8  -6   6         24.70         21.58         4.98 o
   9  -6   6          5.24         10.19         4.07 o
  10  -6   6         65.38         76.41         8.85 o
  -8  -5   6          3.01          0.00         2.29 o
  -7  -5   6          2.10          0.70         2.71 o
  -6  -5   6         15.92         12.09         3.11 o
  -5  -5   6         95.86         82.41         5.82 o
  -4  -5   6        131.48        119.23         6.70 o
  -3  -5   6         74.74         65.24         3.44 o
  -2  -5   6        488.94        481.60         9.05 o
  -1  -5   6         51.58         49.69         3.41 o
   0  -5   6        206.36        200.88         5.40 o
   1  -5   6        311.94        310.92         6.38 o
   2  -5   6          6.27          8.96         1.36 o
   3  -5   6        259.95        249.05         5.07 o
   4  -5   6        625.67        562.65         7.61 o
   5  -5   6         10.55          7.01         1.56 o
   6  -5   6        142.88        132.45         5.23 o
   7  -5   6         65.09         55.94         3.70 o
   8  -5   6          3.58          2.29         1.70 o
   9  -5   6          0.07          0.00         2.57 o
  10  -5   6         14.75         19.39         4.75 o
  11  -5   6          0.06          0.00         3.06 o
  -9  -4   6          0.31          0.00         2.51 o
  -8  -4   6          0.02          1.33         2.58 o
  -7  -4   6          0.05          0.29         1.62 o
  -6  -4   6         49.83         39.53         6.00 o
  -5  -4   6        164.19        164.81         8.15 o
  -4  -4   6          8.22          9.29         2.31 o
  -3  -4   6        154.69        135.04         5.74 o
  -2  -4   6        545.09        552.43         9.31 o
  -1  -4   6        134.95        131.38         4.80 o
   0  -4   6        151.26        157.65         4.45 o
   1  -4   6        168.16        188.65         4.94 o
   2  -4   6         72.82         87.74         3.25 o
   3  -4   6        415.87        449.11         5.99 o
   4  -4   6         22.25         22.35         1.51 o
   5  -4   6        209.07        212.79         5.09 o
   6  -4   6        130.49        123.19         4.41 o
   7  -4   6         44.75         42.32         3.30 o
   8  -4   6         13.50         12.30         2.75 o
   9  -4   6          2.28          2.74         1.94 o
  10  -4   6          5.39          8.28         2.99 o
  11  -4   6         32.73         47.65         6.38 o
  -9  -3   6          2.97          3.85         2.93 o
  -8  -3   6          5.07          5.66         2.26 o
  -7  -3   6          6.56          6.02         2.00 o
  -6  -3   6          7.38          2.75         1.54 o
  -5  -3   6          5.43          3.35         1.67 o
  -4  -3   6         16.53         12.27         2.29 o
  -3  -3   6        914.23        906.55        16.24 o
  -2  -3   6        214.49        191.73         7.23 o
  -1  -3   6        358.44        380.93         8.47 o
   0  -3   6          8.19          8.16         1.72 o
   1  -3   6         39.03         35.05         1.89 o
   2  -3   6         53.34         55.96         2.51 o
   3  -3   6        658.34        663.53         7.69 o
   4  -3   6         46.28         56.01         2.44 o
   5  -3   6          0.27          0.00         0.89 o
   6  -3   6         12.36         12.35         1.85 o
   7  -3   6        684.55        636.23        11.41 o
   8  -3   6         82.57         65.14         4.37 o
   9  -3   6         93.56         83.44         6.85 o
  10  -3   6         28.62         27.79         4.55 o
  11  -3   6          8.74         11.91         3.40 o
  12  -3   6         17.68         12.36         4.43 o
  -9  -2   6          2.77          2.54         3.86 o
  -8  -2   6         82.79         95.23         6.36 o
  -7  -2   6          4.35          1.79         1.95 o
  -6  -2   6         91.54         79.71         4.45 o
  -5  -2   6         25.57         30.77         2.74 o
  -4  -2   6         50.16         59.91         3.84 o
  -3  -2   6        139.38        106.88         5.13 o
  -2  -2   6         42.27         40.81         4.42 o
  -1  -2   6         58.07         57.00         4.47 o
   0  -2   6        288.81        312.87         9.62 o
   1  -2   6        155.94        191.55         5.26 o
   2  -2   6        270.56        288.50         5.26 o
   3  -2   6         48.17         45.49         1.68 o
   4  -2   6          0.38          1.26         0.87 o
   5  -2   6          7.53          7.69         1.51 o
   6  -2   6        203.82        196.48         5.49 o
   7  -2   6        365.11        338.96         7.51 o
   8  -2   6        288.05        306.09         8.22 o
   9  -2   6          1.47          0.00         2.14 o
  10  -2   6          2.06          0.00         1.35 o
  11  -2   6          5.75          6.17         4.64 o
  12  -2   6          5.28          0.00         4.37 o
 -10  -1   6         28.37         51.19        17.62 o
  -9  -1   6          0.01          0.00         2.31 o
  -8  -1   6          3.73          6.01         2.46 o
  -7  -1   6         15.43         14.66         2.43 o
  -6  -1   6         11.10         10.79         2.02 o
  -5  -1   6         11.22         11.37         1.95 o
  -4  -1   6        686.56        653.69        11.50 o
  -3  -1   6         50.74         43.64         3.40 o
  -2  -1   6          4.35          2.59         1.59 o
  -1  -1   6        122.46        125.60         4.89 o
   0  -1   6         29.66         27.91         3.30 o
   1  -1   6        128.45        143.40         4.79 o
   2  -1   6        936.48        979.13        11.31 o
   3  -1   6          6.72          8.79         1.16 o
   4  -1   6        203.69        224.36         4.22 o
   5  -1   6         16.56         15.73         1.74 o
   6  -1   6          0.75          0.81         1.06 o
   7  -1   6        189.89        212.84         5.33 o
   8  -1   6        202.98        196.38         6.52 o
   9  -1   6        537.28        514.13        11.06 o
  10  -1   6        239.61        250.76         9.03 o
  11  -1   6         63.94         61.66         6.86 o
  12  -1   6          0.09          1.46         2.53 o
  13  -1   6         27.13         28.55         4.96 o
  -9   0   6         56.45         54.87         6.18 o
  -8   0   6         10.11          4.00         2.96 o
  -7   0   6        196.23        198.87         7.62 o
  -6   0   6         14.64         17.21         2.63 o
  -5   0   6          3.10          1.30         1.05 o
  -4   0   6          0.90          0.00         1.58 o
  -3   0   6        200.68        201.35         5.56 o
  -2   0   6        140.63        165.21         4.65 o
  -1   0   6         18.76         24.26         2.23 o
   0   0   6        752.80        904.93        12.72 o
   1   0   6         24.14         28.21         1.78 o
   2   0   6         17.01         15.10         1.07 o
   3   0   6          1.12          8.09         0.90 o
   4   0   6        228.35        228.66         4.09 o
   5   0   6        247.82        269.29         5.36 o
   6   0   6        498.74        540.84         8.66 o
   7   0   6          0.52          0.73         0.78 o
   8   0   6         14.38          9.85         1.67 o
   9   0   6         10.07         10.66         2.34 o
  10   0   6          9.61          6.10         1.79 o
  11   0   6          3.35          2.15         1.85 o
  12   0   6          8.43          7.60         3.54 o
  13   0   6          0.27          0.00         3.77 o
  -9   1   6          1.34          1.51         4.56 o
  -8   1   6         48.05         38.56         5.10 o
  -7   1   6          6.40          3.14         2.06 o
  -6   1   6          2.50          1.03         1.66 o
  -5   1   6        526.17        483.89         8.90 o
  -4   1   6       1959.39       1859.92        21.48 o
  -3   1   6          9.15          4.95         1.32 o
  -2   1   6          3.55          4.74         1.41 o
  -1   1   6          0.98          0.00         0.93 o
   0   1   6        812.33        858.21        12.02 o
   1   1   6        445.61        470.29         4.94 o
   2   1   6        124.59        137.56         2.51 o
   3   1   6        178.78        175.10         2.44 o
   4   1   6        510.16        520.79         5.32 o
   5   1   6          0.11          2.60         0.63 o
   6   1   6         71.08         67.93         2.47 o
   7   1   6         11.10         10.31         1.32 o
   8   1   6         79.01         76.07         3.63 o
   9   1   6          0.43          0.00         1.61 o
  10   1   6        181.01        176.41         7.17 o
  11   1   6         35.42         42.25         4.00 o
  12   1   6         78.33         85.03         6.77 o
  13   1   6          7.79          5.62         3.20 o
  -9   2   6         14.21         15.52         4.52 o
  -8   2   6        160.11        157.53         7.80 o
  -7   2   6         36.69         39.22         3.98 o
  -6   2   6        157.09        160.72         6.93 o
  -5   2   6         74.26         77.33         5.20 o
  -4   2   6        392.93        329.15         9.96 o
  -3   2   6          7.73         11.74         1.77 o
  -2   2   6         10.32         13.17         1.68 o
  -1   2   6        152.55        162.51         4.76 o
   0   2   6         38.14         51.39         2.16 o
   1   2   6        446.77        482.05         6.30 o
   2   2   6         32.91         35.21         2.44 o
   3   2   6         12.29         14.76         1.79 o
   4   2   6        334.85        355.10         4.50 o
   5   2   6        141.13        137.14         4.42 o
   6   2   6        214.55        210.30         3.83 o
   7   2   6        106.80        103.80         3.10 o
   8   2   6         22.98         26.88         2.13 o
   9   2   6         18.78         18.38         2.04 o
  10   2   6         71.46         69.59         4.31 o
  11   2   6          5.76          1.66         1.67 o
  12   2   6         74.98         75.47         5.63 o
  13   2   6        149.32        146.18         9.18 o
  -9   3   6         25.63         37.56         6.00 o
  -8   3   6         17.63         21.39         3.40 o
  -7   3   6          7.40          3.70         2.96 o
  -6   3   6          1.29          0.28         1.73 o
  -5   3   6         17.82         15.24         2.71 o
  -4   3   6        177.88        161.74         5.36 o
  -3   3   6        216.89        201.55         7.83 o
  -2   3   6        324.59        313.02         7.19 o
  -1   3   6          5.64          6.89         0.97 o
   0   3   6         65.83         78.97         2.40 o
   1   3   6         66.20         66.59         1.93 o
   2   3   6        387.08        417.29         8.32 o
   3   3   6        242.19        298.78         7.24 o
   4   3   6        162.31        146.86         3.81 o
   5   3   6          2.76          0.49         0.75 o
   6   3   6         59.75         89.55         2.72 o
   7   3   6         25.74         23.10         1.58 o
   8   3   6         63.52         61.57         2.64 o
   9   3   6         80.20         95.64         3.59 o
  10   3   6          2.72          0.57         1.36 o
  11   3   6         12.24         11.72         2.56 o
  12   3   6          2.74          1.28         2.80 o
  13   3   6         21.41         12.88         4.79 o
  -8   4   6          0.01          0.00         2.10 o
  -7   4   6         30.64         28.15         3.77 o
  -6   4   6         11.99          4.18         2.04 o
  -5   4   6         52.77         46.64         3.96 o
  -4   4   6         13.49         10.89         2.16 o
  -3   4   6         15.51         12.81         1.89 o
  -2   4   6         27.41         30.91         1.92 o
  -1   4   6          6.42          5.66         0.83 o
   0   4   6        355.62        360.75         5.79 o
   1   4   6        230.51        256.06         3.80 o
   2   4   6          2.81          4.00         0.52 o
   3   4   6         36.45         36.97         1.20 o
   4   4   6         36.37         40.50         1.98 o
   5   4   6          4.37          2.51         0.93 o
   6   4   6          0.10          0.46         0.92 o
   7   4   6        132.43        127.44         3.64 o
   8   4   6        246.54        241.86         5.22 o
   9   4   6        206.96        206.66         5.65 o
  10   4   6          0.29          0.11         1.27 o
  11   4   6         17.66         15.96         2.75 o
  12   4   6          4.62          1.17         2.52 o
  13   4   6          3.74          0.21         2.51 o
  -8   5   6         58.32         65.46         6.14 o
  -7   5   6          0.72          0.00         2.23 o
  -6   5   6          0.11          2.44         1.57 o
  -5   5   6          1.47          1.73         1.83 o
  -4   5   6          0.33          2.62         2.08 o
  -3   5   6          6.66         10.16         1.73 o
  -2   5   6          2.98          3.24         1.28 o
  -1   5   6         73.53         69.37         2.74 o
   0   5   6         17.37         11.86         0.94 o
   1   5   6       1102.22       1107.31         9.15 o
   2   5   6          9.66         10.28         1.07 o
   3   5   6         44.54         51.68         2.24 o
   4   5   6         48.94         54.69         2.91 o
   5   5   6        233.40        261.77         5.82 o
   6   5   6        663.13        688.36         8.79 o
   7   5   6       1222.94       1251.98        17.85 o
   8   5   6         53.12         53.76         2.89 o
   9   5   6         32.83         32.69         2.40 o
  10   5   6        117.63        117.93         4.78 o
  11   5   6         17.25         13.88         2.41 o
  12   5   6          3.17          6.84         2.95 o
  13   5   6          2.97          0.00         4.56 o
  -8   6   6          5.46          0.00         3.73 o
  -7   6   6         71.22         87.57         6.22 o
  -6   6   6        123.46        132.11         7.08 o
  -5   6   6          3.30          0.38         2.00 o
  -4   6   6         29.00         29.84         3.25 o
  -3   6   6         28.27         26.76         2.90 o
  -2   6   6          0.50          0.00         1.11 o
  -1   6   6          0.03          0.14         1.25 o
   0   6   6        272.57        269.03         5.32 o
   1   6   6        616.74        641.63         8.56 o
   2   6   6        199.05        220.86         4.21 o
   3   6   6         10.02         41.65         2.68 o
   4   6   6         71.85         70.06         3.25 o
   5   6   6          6.52          6.48         1.42 o
   6   6   6       1667.34       1891.38        17.42 o
   7   6   6        317.60        323.77         7.16 o
   8   6   6          1.84          0.00         1.64 o
   9   6   6         13.99         21.81         2.27 o
  10   6   6          0.24          0.00         1.71 o
  11   6   6          2.27          0.00         3.15 o
  12   6   6         77.58         69.27         9.23 o
  -7   7   6         34.20         28.18         4.29 o
  -6   7   6        372.45        430.00        12.86 o
  -5   7   6          0.46          0.38         2.29 o
  -4   7   6          9.49         10.58         2.11 o
  -3   7   6          0.87          1.43         1.68 o
  -2   7   6         85.52         76.78         3.82 o
  -1   7   6        208.67        218.40         6.09 o
   0   7   6        320.43        320.08         7.66 o
   1   7   6          0.53          0.71         0.97 o
   2   7   6        639.30        668.20         9.02 o
   3   7   6         11.20         10.82         1.59 o
   4   7   6        114.80        112.12         4.55 o
   5   7   6         75.12         69.11         3.98 o
   6   7   6        483.22        492.95        11.45 o
   7   7   6          0.18          0.00         1.98 o
   8   7   6         76.29         75.50         4.45 o
   9   7   6          2.06          0.00         1.67 o
  10   7   6          6.23          2.58         1.99 o
  11   7   6          0.04          0.06         1.57 o
  12   7   6          3.24          3.39         2.44 o
  -6   8   6        117.87        126.96         7.48 o
  -5   8   6          2.49          7.88         2.70 o
  -4   8   6          0.61          0.00         1.73 o
  -3   8   6         29.95         25.03         3.15 o
  -2   8   6         60.83         54.80         4.02 o
  -1   8   6         59.09         44.21         2.97 o
   0   8   6        169.31        160.13         5.14 o
   1   8   6        242.16        254.00         6.14 o
   2   8   6          3.32          5.26         1.35 o
   3   8   6         41.91         43.05         2.38 o
   4   8   6         79.52         84.75         3.72 o
   5   8   6         42.58         40.03         4.13 o
   6   8   6          0.61          0.00         2.49 o
   7   8   6          0.95          0.09         2.40 o
   8   8   6         29.74         29.40         4.30 o
   9   8   6         34.42         31.84         4.25 o
  10   8   6          8.06          7.91         2.44 o
  11   8   6         11.43         10.68         2.76 o
  -5   9   6         59.00         59.74         5.91 o
  -4   9   6          4.86          6.92         2.18 o
  -3   9   6          0.58          0.69         1.38 o
  -2   9   6         34.68         33.78         3.21 o
  -1   9   6         50.88         44.63         3.31 o
   0   9   6          9.80         24.57         2.34 o
   1   9   6         45.77         46.03         2.96 o
   2   9   6        179.87        191.43         6.21 o
   3   9   6         54.65         54.15         4.59 o
   4   9   6         22.13         13.60         3.14 o
   5   9   6         21.34         17.51         3.62 o
   6   9   6         48.90         71.46         5.81 o
   7   9   6          4.26          3.49         2.08 o
   8   9   6         17.77         15.77         3.26 o
   9   9   6          0.18          0.40         1.66 o
  10   9   6         14.96         10.20         2.81 o
  11   9   6         20.67         17.74         3.92 o
  -5  10   6        384.55        485.09        47.37 o
  -4  10   6          1.78          3.27         5.76 o
  -3  10   6         23.84         26.03         4.11 o
  -2  10   6          5.12          2.03         4.43 o
  -1  10   6         57.76         56.41         5.55 o
   0  10   6          7.21          4.64         2.42 o
   1  10   6          0.06          0.00         2.48 o
   2  10   6         10.47         11.19         2.87 o
   3  10   6          0.11          0.00         2.59 o
   4  10   6          6.61          2.16         2.76 o
   5  10   6          8.34         10.75         3.02 o
   6  10   6         41.24         38.99         5.31 o
   7  10   6         28.87         23.24         4.11 o
   8  10   6         72.38         73.08         6.49 o
   9  10   6          9.81          6.22         6.00 o
  10  10   6          8.29          8.45         3.46 o
  -3  11   6          0.25          2.37         9.57 o
  -2  11   6         13.40          6.54         2.83 o
  -1  11   6         62.46         70.97         7.26 o
   0  11   6          0.15          0.00         1.79 o
   1  11   6         23.81         22.92         4.01 o
   2  11   6         45.56         40.37         5.22 o
   3  11   6          1.13          3.21         3.29 o
   4  11   6          0.34          2.22         3.63 o
   5  11   6         46.42         46.48         5.53 o
   6  11   6          0.26          0.54         2.67 o
   7  11   6          0.42          1.87         3.86 o
   8  11   6         23.24         31.09         5.08 o
   9  11   6         12.39         15.46         3.88 o
  -2  12   6         12.07          7.63         5.76 o
  -1  12   6          9.17         24.37         6.28 o
   0  12   6          2.74          1.68         3.27 o
   1  12   6          2.18          0.00         2.45 o
   2  12   6          7.24          3.10         2.22 o
   3  12   6         20.06         27.72         4.86 o
   4  12   6          4.07          0.53         3.88 o
   5  12   6         29.09         36.21         6.05 o
   6  12   6          3.24          1.95         2.67 o
   7  12   6         43.05         42.57         5.32 o
   8  12   6          1.67          0.00         6.84 o
   2  13   6          0.63          7.63         4.09 o
   3  13   6         96.37        104.92        16.28 o
   4  13   6        148.23        181.05        21.15 o
   0 -12   7         13.81         39.19        10.73 o
   1 -12   7         93.90        100.32        16.88 o
  -3 -11   7          0.35          5.10         3.95 o
  -2 -11   7         57.23         67.91         7.25 o
  -1 -11   7         11.93          9.70         4.28 o
   0 -11   7          0.32          0.00         3.01 o
   1 -11   7         12.46         16.46         5.31 o
   2 -11   7          2.06          0.00         2.98 o
   3 -11   7        221.21        224.13        14.78 o
  -5 -10   7         23.20         16.66         7.49 o
  -4 -10   7        128.50        132.97         8.88 o
  -3 -10   7         10.98          5.68         5.52 o
  -2 -10   7          1.87          9.18         5.74 o
  -1 -10   7         74.03         79.43         7.39 o
   0 -10   7          0.09          1.86         2.98 o
   1 -10   7         27.59         25.92         4.09 o
   2 -10   7         52.95         54.47         4.52 o
   3 -10   7         36.90         24.59         3.57 o
   4 -10   7        147.06        152.78        11.53 o
   5 -10   7         22.20         26.24         5.16 o
   6 -10   7          0.05          4.82         3.45 o
  -6  -9   7         81.69         90.52        15.65 o
  -5  -9   7          3.16          9.90         3.14 o
  -4  -9   7         54.56         57.31         5.76 o
  -3  -9   7          0.55          5.94         2.52 o
  -2  -9   7          0.22          0.00         1.73 o
  -1  -9   7         41.78         40.09         5.43 o
   0  -9   7         21.01         20.18         3.46 o
   1  -9   7          4.67          2.92         3.33 o
   2  -9   7         22.21         22.99         2.97 o
   3  -9   7        134.58        138.53         6.35 o
   4  -9   7         32.55         24.23         3.62 o
   5  -9   7          0.01          1.19         2.35 o
   6  -9   7         11.56         28.25         7.44 o
   7  -9   7          1.41          0.00         3.55 o
  -7  -8   7          0.16          5.13         4.44 o
  -6  -8   7          0.14          0.00         1.53 o
  -5  -8   7         31.03         23.05         5.11 o
  -4  -8   7          0.92          1.13         2.20 o
  -3  -8   7         91.69        102.90         6.12 o
  -2  -8   7          1.17          0.00         2.47 o
  -1  -8   7        104.84        101.86         6.30 o
   0  -8   7          0.73          0.22         1.89 o
   1  -8   7         86.01         70.45         4.28 o
   2  -8   7          9.72          2.39         3.57 o
   3  -8   7         10.08          5.52         1.75 o
   4  -8   7         20.68         22.86         3.19 o
   5  -8   7          6.90          4.71         3.21 o
   6  -8   7         74.90         83.35         7.02 o
   7  -8   7        159.44        182.39        12.64 o
   8  -8   7         36.04         41.09         6.72 o
  -7  -7   7          7.75          6.92         2.24 o
  -6  -7   7          5.85          2.75         3.84 o
  -5  -7   7          0.57          0.00         2.29 o
  -4  -7   7         86.32         74.46         6.68 o
  -3  -7   7         64.23         57.89         4.48 o
  -2  -7   7          1.53          0.95         2.51 o
  -1  -7   7          2.87          2.99         1.53 o
   0  -7   7         54.81         67.18         3.53 o
   1  -7   7         93.45         84.30         4.16 o
   2  -7   7        153.38        137.91         5.28 o
   3  -7   7         20.14         11.72         2.20 o
   4  -7   7         29.92         26.74         2.99 o
   5  -7   7         35.24         35.80         3.86 o
   6  -7   7          3.31          5.75         4.05 o
   7  -7   7        214.46        263.20        11.86 o
   8  -7   7          8.92         14.23         3.95 o
   9  -7   7         98.49        105.74        10.31 o
  -8  -6   7          0.02          0.00         8.48 o
  -7  -6   7         13.16         23.75         4.08 o
  -6  -6   7        104.54        105.25         7.54 o
  -5  -6   7         41.33         43.38         4.81 o
  -4  -6   7          1.10          0.00         2.28 o
  -3  -6   7          8.35          7.33         2.09 o
  -2  -6   7        154.26        155.17         6.32 o
  -1  -6   7        548.34        546.20        10.14 o
   0  -6   7        304.44        266.69         6.26 o
   1  -6   7         62.89         44.87         3.33 o
   2  -6   7        141.24        124.20         4.65 o
   3  -6   7         85.28         66.85         3.78 o
   4  -6   7          0.12          0.00         1.63 o
   5  -6   7         49.33         40.62         3.90 o
   6  -6   7         23.36         29.38         4.25 o
   7  -6   7         38.05         42.79         4.93 o
   8  -6   7         37.52         39.39         5.07 o
   9  -6   7         69.72         78.59         7.18 o
  10  -6   7          9.56         11.80         4.73 o
  -8  -5   7         20.65         24.43         4.57 o
  -7  -5   7         96.37        115.70         8.99 o
  -6  -5   7          2.17          1.85         2.36 o
  -5  -5   7         40.37         34.47         4.16 o
  -4  -5   7        121.35        119.33         8.20 o
  -3  -5   7        361.78        353.35        10.82 o
  -2  -5   7          0.95          0.00         1.73 o
  -1  -5   7          5.45          4.43         1.67 o
   0  -5   7         32.17         38.95         3.16 o
   1  -5   7        188.59        164.34         4.81 o
   2  -5   7        147.27        132.28         3.87 o
   3  -5   7        191.10        165.47         4.02 o
   4  -5   7         54.63         37.54         2.91 o
   5  -5   7        188.07        168.70         7.08 o
   6  -5   7          1.60          0.63         1.11 o
   7  -5   7          6.86          9.88         2.28 o
   8  -5   7         34.48         32.93         4.58 o
   9  -5   7          0.91          0.00         2.05 o
  10  -5   7         72.25         84.34         7.62 o
  11  -5   7        178.11        200.58        22.38 o
  -8  -4   7          0.53          4.03         1.93 o
  -7  -4   7         10.10          8.65         2.67 o
  -6  -4   7          7.16          4.93         2.47 o
  -5  -4   7         37.85         31.32         4.48 o
  -4  -4   7         85.59         59.57         5.09 o
  -3  -4   7         74.87         77.08         4.78 o
  -2  -4   7          1.34          3.19         1.93 o
  -1  -4   7         10.29          8.54         2.77 o
   0  -4   7        999.86        961.16        14.75 o
   1  -4   7        439.86        417.95         6.91 o
   2  -4   7        311.09        307.29         5.58 o
   3  -4   7        508.00        472.94         7.83 o
   4  -4   7          0.20          0.00         1.00 o
   5  -4   7        288.28        270.84         5.92 o
   6  -4   7        469.11        418.02         8.97 o
   7  -4   7         32.97         23.51         3.00 o
   8  -4   7        223.15        214.22         8.71 o
   9  -4   7         11.89         14.75         3.36 o
  10  -4   7          0.02          0.00         2.27 o
  11  -4   7         36.04         49.78         7.48 o
  12  -4   7         23.41         53.63        11.87 o
  -8  -3   7         26.82         32.00         4.34 o
  -7  -3   7          7.57          5.98         2.16 o
  -6  -3   7         45.25         42.38         3.90 o
  -5  -3   7          0.47          0.38         1.63 o
  -4  -3   7       1127.59       1011.44        16.88 o
  -3  -3   7        634.79        610.36        14.20 o
  -2  -3   7         21.04         15.76         2.82 o
  -1  -3   7         98.65         89.91         4.29 o
   0  -3   7        364.01        329.93         8.06 o
   1  -3   7         23.78         26.16         1.99 o
   2  -3   7         22.28         19.37         1.19 o
   3  -3   7         34.54         33.90         2.74 o
   4  -3   7        154.72        137.51         3.61 o
   5  -3   7        488.85        474.99         7.30 o
   6  -3   7         96.28        105.71         4.01 o
   7  -3   7          5.22         10.63         1.99 o
   8  -3   7         92.26         92.61         5.46 o
   9  -3   7         75.23         74.37         5.17 o
  10  -3   7          1.64          3.02         1.73 o
  11  -3   7          6.02          9.41         3.00 o
  12  -3   7          2.33          3.16         3.50 o
  -9  -2   7         20.30         23.75         6.05 o
  -8  -2   7        204.32        235.41        10.26 o
  -7  -2   7          0.29          0.61         1.63 o
  -6  -2   7          0.01          0.00         1.66 o
  -5  -2   7          1.74          1.45         1.34 o
  -4  -2   7        326.49        273.31         8.49 o
  -3  -2   7         38.89         31.93         3.56 o
  -2  -2   7        138.51        145.56         6.72 o
  -1  -2   7        378.48        386.56        11.37 o
   0  -2   7        295.85        300.14        10.24 o
   1  -2   7        265.92        265.21         4.69 o
   2  -2   7         16.34         14.48         1.85 o
   3  -2   7        221.46        191.04         4.88 o
   4  -2   7         67.28         69.29         2.19 o
   5  -2   7        191.39        191.85         4.48 o
   6  -2   7        139.93        125.92         4.59 o
   7  -2   7          5.86          7.00         1.55 o
   8  -2   7        628.93        617.24        13.18 o
   9  -2   7          4.53          7.05         2.91 o
  10  -2   7         55.96         42.62         5.03 o
  11  -2   7         34.86         32.39         8.07 o
  12  -2   7          9.78          9.08         3.72 o
  13  -2   7          9.36         19.05        10.32 o
  -9  -1   7         47.73         57.77         6.88 o
  -8  -1   7         31.91         39.70         5.26 o
  -7  -1   7         28.00         26.02         3.88 o
  -6  -1   7         44.80         44.20         3.62 o
  -5  -1   7          0.55          1.46         1.46 o
  -4  -1   7         67.34         45.52         3.52 o
  -3  -1   7          0.07          0.00         1.78 o
  -2  -1   7         48.10         50.98         3.96 o
  -1  -1   7         18.10         13.14         2.57 o
   0  -1   7        203.09        235.25         9.08 o
   1  -1   7          4.41          3.00         0.97 o
   2  -1   7         63.10         66.25         3.22 o
   3  -1   7          8.39          8.13         0.74 o
   4  -1   7        291.45        322.48         5.72 o
   5  -1   7          5.97          1.55         1.06 o
   6  -1   7         61.54         60.59         3.01 o
   7  -1   7          0.14          1.15         1.39 o
   8  -1   7          5.39          0.23         1.51 o
   9  -1   7        265.97        278.23         8.26 o
  10  -1   7         68.89         74.89         4.59 o
  11  -1   7         53.42         52.12         5.70 o
  12  -1   7          4.02          7.62         4.71 o
  13  -1   7          2.74          1.18         3.02 o
  -9   0   7          5.27          2.85         2.45 o
  -8   0   7         86.06        100.81         7.96 o
  -7   0   7          7.05          1.57         1.95 o
  -6   0   7         19.80         19.93         3.05 o
  -5   0   7         49.79         41.30         3.20 o
  -4   0   7          0.36          0.75         1.63 o
  -3   0   7         18.76         15.28         2.10 o
  -2   0   7        100.39         91.79         3.78 o
  -1   0   7          5.71          3.14         1.22 o
   0   0   7        464.83        501.65        11.73 o
   1   0   7       1003.91       1106.38        18.72 o
   2   0   7          0.33          0.00         0.25 o
   3   0   7          0.24          1.65         0.65 o
   4   0   7        329.44        369.90         4.28 o
   5   0   7        259.92        268.07         4.71 o
   6   0   7          0.37          0.81         1.37 o
   7   0   7        101.41        127.39         4.13 o
   8   0   7        125.35        135.51         4.74 o
   9   0   7          5.87         11.84         2.19 o
  10   0   7          0.18          0.00         2.26 o
  11   0   7          5.52         10.49         2.17 o
  12   0   7         22.87         24.20         5.03 o
  13   0   7          7.36         10.51         4.67 o
  -9   1   7          8.66         11.76         4.82 o
  -8   1   7         20.05         18.01         5.25 o
  -7   1   7         51.92         50.95         4.91 o
  -6   1   7          0.72          0.06         1.68 o
  -5   1   7         38.36         29.63         2.70 o
  -4   1   7         66.01         56.64         3.56 o
  -3   1   7        398.06        370.68         7.83 o
  -2   1   7          3.92          5.24         1.37 o
  -1   1   7         16.63         14.58         1.67 o
   0   1   7       1098.29       1159.81        11.09 o
   1   1   7         41.17         48.42         2.64 o
   2   1   7          0.82          2.87         0.46 o
   3   1   7          5.88          3.53         0.87 o
   4   1   7        436.54        437.71         4.83 o
   5   1   7         42.76         37.63         1.57 o
   6   1   7        184.99        205.61         3.57 o
   7   1   7          7.92          7.74         1.23 o
   8   1   7         45.31         50.35         2.93 o
   9   1   7         11.78          7.76         1.62 o
  10   1   7         43.02         37.66         4.16 o
  11   1   7        109.69        106.42         5.59 o
  12   1   7        164.12        182.20         8.25 o
  13   1   7          0.88          1.45         3.09 o
  -9   2   7          4.84         10.96         5.72 o
  -8   2   7         68.67         72.82         5.55 o
  -7   2   7         48.52         49.54         8.29 o
  -6   2   7          7.79          6.56         2.22 o
  -5   2   7          2.97          0.26         1.14 o
  -4   2   7          0.88          0.46         1.70 o
  -3   2   7          1.72          1.35         1.46 o
  -2   2   7        676.45        663.54         9.05 o
  -1   2   7         84.37         87.46         3.31 o
   0   2   7          0.32          0.00         0.72 o
   1   2   7         38.34         34.05         1.24 o
   2   2   7       1072.59       1171.22        19.19 o
   3   2   7        210.53        213.49         5.76 o
   4   2   7         58.85         54.24         1.54 o
   5   2   7        133.71        125.14         2.93 o
   6   2   7        307.66        308.67         4.78 o
   7   2   7        116.86        117.87         3.25 o
   8   2   7         60.93         65.24         2.80 o
   9   2   7          7.39          5.37         1.54 o
  10   2   7          7.15          8.18         1.97 o
  11   2   7          5.56          7.91         2.58 o
  12   2   7         74.21         70.64         6.27 o
  13   2   7         10.42         13.61         5.18 o
  -8   3   7          5.90          9.23         4.61 o
  -7   3   7          6.38          0.63         1.85 o
  -6   3   7         71.89         67.77         4.58 o
  -5   3   7         12.57         15.75         2.59 o
  -4   3   7         12.65         11.80         2.04 o
  -3   3   7        306.83        285.03         7.01 o
  -2   3   7       2688.77       2654.64        20.59 o
  -1   3   7         23.21         33.23         1.76 o
   0   3   7         91.71         79.55         2.60 o
   1   3   7        227.89        221.94         3.29 o
   2   3   7         78.36         79.56         4.49 o
   3   3   7         41.66         50.14         2.76 o
   4   3   7          4.15          1.25         1.10 o
   5   3   7         11.51         13.11         1.10 o
   6   3   7         22.18         23.55         1.58 o
   7   3   7         18.11         16.54         1.55 o
   8   3   7          4.55          4.21         0.93 o
   9   3   7         46.09         49.48         3.01 o
  10   3   7        100.67         98.79         4.26 o
  11   3   7          0.33          0.00         1.53 o
  12   3   7          1.24          0.00         2.03 o
  13   3   7          7.24          8.86         7.82 o
  -8   4   7          9.91          3.17         2.84 o
  -7   4   7         17.77         20.74         3.68 o
  -6   4   7         79.20         77.81         5.53 o
  -5   4   7          0.80          1.14         1.25 o
  -4   4   7         60.10         51.16         3.96 o
  -3   4   7        505.02        489.88        10.92 o
  -2   4   7        234.26        225.43         5.03 o
  -1   4   7         52.24         51.11         2.13 o
   0   4   7         47.70         58.61         2.29 o
   1   4   7        170.00        170.22         3.68 o
   2   4   7         44.37         48.97         2.65 o
   3   4   7         99.35        111.63         5.02 o
   4   4   7          4.86          4.02         0.42 o
   5   4   7         49.63         58.15         2.39 o
   6   4   7        552.93        576.61         7.01 o
   7   4   7          0.70          0.00         1.14 o
   8   4   7        196.31        195.32         4.65 o
   9   4   7         18.56         17.11         1.78 o
  10   4   7         96.05        101.70         4.71 o
  11   4   7          6.89          5.58         1.95 o
  12   4   7          0.01          0.00         2.46 o
  13   4   7          8.42         16.96         4.51 o
  -8   5   7         84.11        100.26        10.88 o
  -7   5   7          3.08          5.35         4.34 o
  -6   5   7         27.57         27.81         3.43 o
  -5   5   7         28.68         24.34         3.63 o
  -4   5   7         56.91         51.97         4.19 o
  -3   5   7         92.63         91.89         4.28 o
  -2   5   7        744.60        753.73        13.69 o
  -1   5   7        351.91        337.81         6.02 o
   0   5   7        336.28        359.53         7.34 o
   1   5   7          5.65          5.36         0.97 o
   2   5   7         98.06         95.11         2.41 o
   3   5   7         11.68         14.42         1.62 o
   4   5   7        212.73        208.85         4.33 o
   5   5   7          1.72          0.00         0.89 o
   6   5   7        471.05        490.24         7.41 o
   7   5   7        150.98        156.14         4.52 o
   8   5   7         16.98         12.20         1.53 o
   9   5   7         20.28         19.10         2.04 o
  10   5   7         18.92         18.71         2.83 o
  11   5   7          4.78          3.78         2.63 o
  12   5   7         18.95         21.58         4.69 o
  13   5   7          5.11         14.38         6.78 o
  -7   6   7         46.71         63.75         5.49 o
  -6   6   7         33.49         37.32         3.88 o
  -5   6   7        120.41        129.84         6.78 o
  -4   6   7          0.01          0.00         1.90 o
  -3   6   7          0.03          0.00         1.60 o
  -2   6   7        233.90        234.28         6.42 o
  -1   6   7          4.79          2.31         1.29 o
   0   6   7          0.74          0.08         1.09 o
   1   6   7          0.17          0.00         0.93 o
   2   6   7          0.06          0.95         0.71 o
   3   6   7         87.52         91.36         3.16 o
   4   6   7         34.66         31.64         2.67 o
   5   6   7        153.69        158.99         4.95 o
   6   6   7        771.58        789.08        11.05 o
   7   6   7        408.82        434.31         8.50 o
   8   6   7        256.77        260.96         7.57 o
   9   6   7        310.49        319.32        10.21 o
  10   6   7          2.64          1.86         1.97 o
  11   6   7         11.53          5.67         3.13 o
  12   6   7          3.80          0.00         3.05 o
  13   6   7          5.62          2.31         3.52 o
  -6   7   7         20.10         29.56         3.61 o
  -5   7   7          0.00          0.07         2.42 o
  -4   7   7          6.84          8.47         2.69 o
  -3   7   7         16.71         16.55         2.55 o
  -2   7   7          7.78          8.61         2.43 o
  -1   7   7         36.19         34.83         2.72 o
   0   7   7         32.73         33.69         2.50 o
   1   7   7         95.72         93.58         3.75 o
   2   7   7          9.94          6.89         1.87 o
   3   7   7          6.96          4.49         1.64 o
   4   7   7         61.82         64.58         3.66 o
   5   7   7         24.16         20.34         2.16 o
   6   7   7        113.17        109.74         4.45 o
   7   7   7          0.92         84.14         6.80 o
   8   7   7         17.02         16.92         2.61 o
   9   7   7        140.50        137.95         6.33 o
  10   7   7          0.19          0.00         2.42 o
  11   7   7          7.39          6.33         3.00 o
  12   7   7         49.28         53.94         7.65 o
  -5   8   7          0.84          0.00         3.80 o
  -4   8   7          4.05          7.39         3.60 o
  -3   8   7          0.20          0.00         2.38 o
  -2   8   7          7.79         10.31         3.05 o
  -1   8   7         24.20         26.89         3.63 o
   0   8   7         19.18         17.46         3.12 o
   1   8   7        144.60        143.69         6.49 o
   2   8   7        243.88        240.46         7.10 o
   3   8   7         85.56         82.52         4.29 o
   4   8   7         37.93         35.99         3.21 o
   5   8   7         45.62         47.61         3.42 o
   6   8   7         19.52         19.80         2.89 o
   7   8   7          7.49          6.25         2.14 o
   8   8   7         58.16         54.02         4.53 o
   9   8   7        107.50        103.61         7.89 o
  10   8   7         12.86         10.52         2.89 o
  11   8   7         24.59         31.87         5.64 o
  12   8   7         12.97         26.31         8.54 o
  -5   9   7         10.19         12.37         7.75 o
  -4   9   7         31.30         31.09         5.04 o
  -3   9   7          6.86          1.33         2.42 o
  -2   9   7          6.08          1.45         2.56 o
  -1   9   7        116.78        115.96         6.50 o
   0   9   7         92.00         88.09         5.65 o
   1   9   7          0.51          0.69         2.13 o
   2   9   7          9.90         11.30         2.36 o
   3   9   7         17.55         14.96         3.00 o
   4   9   7        108.82        104.99         7.14 o
   5   9   7          0.34          0.26         2.00 o
   6   9   7         28.50         25.40         3.46 o
   7   9   7         48.86         45.35         4.56 o
   8   9   7         28.88         25.76         3.70 o
   9   9   7          0.01          0.00         2.37 o
  10   9   7         21.39         17.93         3.17 o
  11   9   7          0.04          0.00         2.40 o
  -4  10   7         74.94         80.44        21.07 o
  -3  10   7         24.76         20.76         5.90 o
  -2  10   7         22.25         25.64         4.36 o
  -1  10   7         78.82         82.69         6.92 o
   0  10   7        101.20        104.51         6.81 o
   1  10   7         14.28         13.23         3.02 o
   2  10   7          5.64          7.57         2.68 o
   3  10   7         20.82         22.97         4.30 o
   4  10   7          6.34         11.55         3.34 o
   5  10   7         26.85         28.80         5.01 o
   6  10   7         13.18         10.37         2.97 o
   7  10   7          7.58          4.86         1.98 o
   8  10   7          0.11          2.17         2.26 o
   9  10   7         22.50         20.80         3.54 o
  10  10   7         23.70         24.81         4.04 o
  -2  11   7         14.28         21.85         4.68 o
  -1  11   7         37.24         44.80         5.72 o
   0  11   7         39.21         36.99         5.52 o
   1  11   7          2.27          0.00         3.82 o
   2  11   7         29.53         27.65         4.68 o
   3  11   7          1.19          7.01         2.99 o
   4  11   7          2.58          0.69         2.80 o
   5  11   7          0.04          4.12         2.63 o
   6  11   7         30.87         23.89         5.64 o
   7  11   7          1.81          0.00         2.25 o
   8  11   7         14.41         12.36         3.49 o
   9  11   7          0.38          0.00         2.83 o
  -1  12   7          0.43          6.98        11.99 o
   0  12   7          1.62          1.83         6.38 o
   1  12   7         71.55         76.39         7.31 o
   2  12   7          9.41          8.64         3.26 o
   3  12   7          7.50          8.96         3.53 o
   4  12   7          0.25          0.00         1.97 o
   5  12   7         11.00         10.08         7.06 o
   6  12   7         14.68         13.21         3.93 o
   7  12   7         16.56         12.86         3.44 o
   8  12   7         49.28         76.51        14.13 o
   2  13   7          8.54         20.00         8.09 o
   3  13   7          9.22         15.72         7.34 o
  -1 -11   8         16.23         18.49         8.50 o
   0 -11   8          5.94          8.48         3.81 o
   1 -11   8        150.58        172.49         9.90 o
   2 -11   8          9.71          2.49         3.16 o
  -4 -10   8          1.79          1.82         2.39 o
  -3 -10   8          1.04          1.17         4.74 o
  -2 -10   8         73.44         75.45         7.55 o
  -1 -10   8         70.54         83.31        11.60 o
   0 -10   8          9.93          1.67         3.77 o
   1 -10   8          1.52          0.00         2.38 o
   2 -10   8          0.09          0.66         1.66 o
   3 -10   8         45.82         45.23         5.03 o
   4 -10   8         57.89         60.53         5.86 o
   5 -10   8          0.16          0.00         3.16 o
  -5  -9   8          0.98         14.23         8.69 o
  -4  -9   8          4.12          3.65         4.48 o
  -3  -9   8         17.22         12.99         3.41 o
  -2  -9   8         95.70        125.40         7.90 o
  -1  -9   8         14.72         14.21         3.96 o
   0  -9   8         48.73         42.80         7.92 o
   1  -9   8          0.16          0.00         2.64 o
   2  -9   8          2.91          1.43         2.16 o
   3  -9   8          7.97          5.32         2.07 o
   4  -9   8          5.53          2.49         2.00 o
   5  -9   8          5.84          0.93         2.71 o
   6  -9   8          1.03          5.84         3.08 o
   7  -9   8        108.44        118.10        10.92 o
  -6  -8   8         23.64         28.43         9.79 o
  -5  -8   8          9.92          0.00         5.35 o
  -4  -8   8         63.61         79.51        10.16 o
  -3  -8   8          0.01          4.18         2.08 o
  -2  -8   8         27.13         28.79         3.98 o
  -1  -8   8         21.34         24.05         3.63 o
   0  -8   8          0.67          4.00         1.94 o
   1  -8   8         20.73         21.45         2.95 o
   2  -8   8         20.44         24.96         3.36 o
   3  -8   8          0.10          0.00         1.59 o
   4  -8   8        145.93        151.92         7.37 o
   5  -8   8         37.87         39.30         5.14 o
   6  -8   8          2.42          3.18         3.49 o
   7  -8   8          0.62          1.34         3.79 o
   8  -8   8          8.07          4.13        11.39 o
  -7  -7   8          3.39         13.87         9.89 o
  -6  -7   8         32.95         39.07         6.14 o
  -5  -7   8          5.43          4.92         2.82 o
  -4  -7   8        111.04        118.51         8.92 o
  -3  -7   8         10.34         13.20         4.08 o
  -2  -7   8         23.35         18.57         3.27 o
  -1  -7   8         38.90         32.69         4.59 o
   0  -7   8         76.03         72.15         4.58 o
   1  -7   8         75.75         74.96         4.07 o
   2  -7   8          0.28          1.49         1.78 o
   3  -7   8         12.03          5.80         1.93 o
   4  -7   8          1.86          2.87         1.99 o
   5  -7   8          4.98          4.88         2.16 o
   6  -7   8         91.15         99.29         7.28 o
   7  -7   8         17.08         17.79         3.99 o
   8  -7   8          3.13          3.58         3.59 o
   9  -7   8         76.87         72.89         8.51 o
  -7  -6   8          0.02          7.33         3.72 o
  -6  -6   8          2.81          5.55         2.74 o
  -5  -6   8          1.52          0.20         2.16 o
  -4  -6   8         87.11         96.52         6.66 o
  -3  -6   8          3.06          1.23         2.13 o
  -2  -6   8          0.00          0.00         2.91 o
  -1  -6   8         56.75         62.97         5.03 o
   0  -6   8         94.13         83.27         5.34 o
   1  -6   8         20.21         29.91         2.97 o
   2  -6   8         31.00         30.89         2.57 o
   3  -6   8        485.66        457.03         9.65 o
   4  -6   8         16.91         10.09         2.04 o
   5  -6   8         62.18         62.98         4.86 o
   6  -6   8         44.75         49.88         5.01 o
   7  -6   8          4.85          6.56         3.21 o
   8  -6   8          3.60          4.25         2.85 o
   9  -6   8         32.10         20.99         4.94 o
  10  -6   8          4.62          7.59         4.54 o
  -8  -5   8        145.70        193.42        14.33 o
  -7  -5   8         20.96         18.30         5.23 o
  -6  -5   8          2.86          7.68         3.18 o
  -5  -5   8        118.12        142.39        10.40 o
  -4  -5   8         38.27         36.14         4.36 o
  -3  -5   8          0.97          2.64         2.56 o
  -2  -5   8          5.61          4.75         1.83 o
  -1  -5   8         49.92         53.66         4.27 o
   0  -5   8        359.68        300.18        12.02 o
   1  -5   8          1.75          1.73         1.61 o
   2  -5   8        131.76        129.86         4.52 o
   3  -5   8          9.12         12.14         1.80 o
   4  -5   8        104.30         72.77         3.79 o
   5  -5   8        220.95        187.78         6.99 o
   6  -5   8          3.72          3.00         1.76 o
   7  -5   8         38.32         37.36         3.95 o
   8  -5   8          1.99          4.25         2.49 o
   9  -5   8          3.26          0.00         2.62 o
  10  -5   8          6.91          7.74         3.39 o
  11  -5   8          0.02          0.00         2.98 o
  -8  -4   8        106.65        122.07        11.47 o
  -7  -4   8         36.87         34.57         4.71 o
  -6  -4   8          1.60          6.07         2.99 o
  -5  -4   8         55.92         58.38         6.31 o
  -4  -4   8         72.82         59.26         5.44 o
  -3  -4   8         15.81         17.27         3.08 o
  -2  -4   8          2.75          3.08         1.50 o
  -1  -4   8        313.17        323.48        14.45 o
   0  -4   8       1854.53       1791.85        20.53 o
   1  -4   8        549.31        549.09        11.93 o
   2  -4   8        315.10        305.97         7.66 o
   3  -4   8         13.14         10.33         1.83 o
   4  -4   8        121.41        122.42         4.56 o
   5  -4   8        431.51        438.07         8.50 o
   6  -4   8         72.54         67.69         4.21 o
   7  -4   8         47.06         42.52         3.73 o
   8  -4   8          0.60          0.00         1.82 o
   9  -4   8         10.24         10.01         3.31 o
  10  -4   8         37.26         34.55         7.66 o
  11  -4   8          0.16          0.92         2.40 o
  12  -4   8          0.44          9.16         3.94 o
  -8  -3   8          8.22          9.41         3.01 o
  -7  -3   8         28.60         32.91         4.30 o
  -6  -3   8          0.33          0.00         1.35 o
  -5  -3   8          4.87          4.24         2.41 o
  -4  -3   8          0.47          4.85         2.29 o
  -3  -3   8          3.08          1.89         1.89 o
  -2  -3   8        146.07        114.46         7.21 o
  -1  -3   8        220.48        229.48         8.83 o
   0  -3   8        194.33        193.53         6.44 o
   1  -3   8         25.02         26.16         2.25 o
   2  -3   8         34.05         37.33         3.56 o
   3  -3   8          3.19          1.68         1.39 o
   4  -3   8         90.31         85.32         3.71 o
   5  -3   8        367.46        374.93         7.46 o
   6  -3   8         34.25         26.56         2.52 o
   7  -3   8          6.73          4.82         1.85 o
   8  -3   8          9.86          8.11         2.09 o
   9  -3   8         59.20         64.66         5.11 o
  10  -3   8          5.40          0.00         3.10 o
  11  -3   8         11.52         11.19         4.10 o
  12  -3   8         38.73         41.10         6.46 o
  -8  -2   8          4.78          6.58         3.32 o
  -7  -2   8         51.81         50.38         4.82 o
  -6  -2   8          9.78          9.16         2.31 o
  -5  -2   8          1.70          1.55         1.57 o
  -4  -2   8         26.76         35.72         3.67 o
  -3  -2   8         19.52         16.09         2.80 o
  -2  -2   8        415.80        424.32        16.43 o
  -1  -2   8          6.94          0.74         1.95 o
   0  -2   8        210.43        206.75         7.95 o
   1  -2   8         14.51         14.49         1.54 o
   2  -2   8        206.47        200.33         6.87 o
   3  -2   8        272.64        267.86         6.51 o
   4  -2   8         53.94         45.06         2.95 o
   5  -2   8          0.81          0.33         1.15 o
   6  -2   8         11.56         11.08         1.76 o
   7  -2   8         22.35         25.68         2.39 o
   8  -2   8         44.44         49.22         4.16 o
   9  -2   8        200.94        180.41         7.86 o
  10  -2   8         25.50         26.68         3.73 o
  11  -2   8         93.40        103.30         8.12 o
  12  -2   8          1.81          0.77         4.90 o
  13  -2   8         12.76         17.97         7.66 o
  -8  -1   8         49.60         66.61         7.15 o
  -7  -1   8         58.13         58.35         5.30 o
  -6  -1   8          0.13          0.00         2.07 o
  -5  -1   8         45.73         42.58         3.44 o
  -4  -1   8        156.11        127.28         5.91 o
  -3  -1   8          0.40          0.60         1.64 o
  -2  -1   8          9.32         11.92         2.36 o
  -1  -1   8         99.21         96.97         5.77 o
   0  -1   8         25.98         20.26         2.98 o
   1  -1   8        593.73        601.16        12.64 o
   2  -1   8          1.18          3.07         1.76 o
   3  -1   8         96.83         97.45         2.81 o
   4  -1   8         42.75         43.65         2.39 o
   5  -1   8        491.35        480.95         8.80 o
   6  -1   8         56.43         49.76         3.38 o
   7  -1   8         33.26         36.13         2.69 o
   8  -1   8        138.95        120.18         4.82 o
   9  -1   8        277.19        262.91         9.24 o
  10  -1   8         12.58         10.15         2.50 o
  11  -1   8         65.27         76.38         5.77 o
  12  -1   8         62.00         84.50        12.91 o
  13  -1   8         16.54         13.72         3.44 o
  -8   0   8         43.01         51.59         7.07 o
  -7   0   8          0.49          0.00         1.67 o
  -6   0   8         82.10         89.40         5.55 o
  -5   0   8          0.03          1.43         1.62 o
  -4   0   8         60.81         56.22         4.10 o
  -3   0   8         91.84         87.65         4.72 o
  -2   0   8         92.15         75.61         3.76 o
  -1   0   8        281.51        259.61         7.69 o
   0   0   8        275.42        287.74         7.50 o
   1   0   8         35.02         29.41         2.20 o
   2   0   8          4.26          4.02         0.73 o
   3   0   8         14.10         18.40         1.27 o
   4   0   8          0.02          0.13         0.57 o
   5   0   8          1.97          1.01         0.69 o
   6   0   8          1.37          1.00         0.81 o
   7   0   8         20.46         15.02         1.89 o
   8   0   8        154.48        147.96         5.25 o
   9   0   8        265.67        268.98         7.76 o
  10   0   8        303.90        290.32         8.62 o
  11   0   8         23.34         33.57         3.32 o
  12   0   8         22.73         21.10         3.68 o
  13   0   8          0.46          0.88         4.25 o
  -8   1   8          1.77          5.51         2.60 o
  -7   1   8         10.06         10.15         2.39 o
  -6   1   8          7.28          2.83         2.38 o
  -5   1   8         30.63         33.49         4.60 o
  -4   1   8        143.35        138.63         5.58 o
  -3   1   8          8.07          6.16         1.70 o
  -2   1   8        242.34        216.11         5.98 o
  -1   1   8          2.39          2.31         1.18 o
   0   1   8         37.91         36.40         2.08 o
   1   1   8         87.50         85.05         2.81 o
   2   1   8         11.47         12.15         0.95 o
   3   1   8         51.86         62.50         1.47 o
   4   1   8        375.89        356.37         4.11 o
   5   1   8        227.47        234.35         3.69 o
   6   1   8        296.36        305.18         5.59 o
   7   1   8         18.78         14.19         1.59 o
   8   1   8          2.55          2.62         1.04 o
   9   1   8         31.07         38.87         2.81 o
  10   1   8         48.26         46.35         3.49 o
  11   1   8        118.41        115.07         5.90 o
  12   1   8        190.57        194.34        10.38 o
  13   1   8          1.14          1.99         4.45 o
  -8   2   8          3.68          0.24         2.60 o
  -7   2   8        118.70        114.81         6.72 o
  -6   2   8          0.31          0.00         1.96 o
  -5   2   8         18.01         12.68         2.46 o
  -4   2   8          8.78          4.32         2.04 o
  -3   2   8         54.19         47.60         3.26 o
  -2   2   8          7.01          3.75         1.54 o
  -1   2   8        358.80        336.51         7.74 o
   0   2   8          2.68          3.00         0.88 o
   1   2   8          0.89          0.98         0.72 o
   2   2   8        221.82        263.32         5.42 o
   3   2   8        234.79        256.74         5.47 o
   4   2   8         84.70         78.07         3.30 o
   5   2   8         27.74         19.57         1.15 o
   6   2   8         19.15         15.14         1.30 o
   7   2   8        549.70        563.04        11.10 o
   8   2   8         72.13         66.17         2.86 o
   9   2   8          0.84          1.06         0.88 o
  10   2   8          4.67          1.04         1.60 o
  11   2   8         12.04          8.68         1.64 o
  12   2   8          6.85          4.63         3.85 o
  13   2   8         31.20         23.88         4.39 o
  -8   3   8         53.47         50.01         6.51 o
  -7   3   8          2.91          0.00         2.40 o
  -6   3   8          1.10          0.00         1.53 o
  -5   3   8         42.44         44.21         3.95 o
  -4   3   8          3.03          1.48         1.76 o
  -3   3   8        212.62        189.35         6.07 o
  -2   3   8       1049.54        975.45        12.52 o
  -1   3   8        169.01        149.03         4.14 o
   0   3   8         36.67         36.63         1.80 o
   1   3   8         18.31         16.33         1.04 o
   2   3   8        667.05        723.57         9.37 o
   3   3   8        161.25        189.52         4.91 o
   4   3   8        152.93        167.59         4.91 o
   5   3   8         16.28         14.00         1.91 o
   6   3   8        844.84        853.61         8.32 o
   7   3   8        224.79        212.96         4.27 o
   8   3   8         40.18         35.94         2.34 o
   9   3   8         15.44         15.28         1.74 o
  10   3   8         38.46         45.19         3.13 o
  11   3   8         27.12         34.24         4.40 o
  12   3   8         25.24         26.36         3.99 o
  13   3   8         36.68         45.16         6.65 o
  -7   4   8         12.41         12.44         5.20 o
  -6   4   8         63.12         60.57         5.16 o
  -5   4   8         84.58         92.74         5.93 o
  -4   4   8         33.29         29.99         3.27 o
  -3   4   8         56.66         54.16         3.42 o
  -2   4   8        618.83        585.18         9.85 o
  -1   4   8        106.52        108.59         4.10 o
   0   4   8        515.38        522.45         6.48 o
   1   4   8          6.28          5.35         0.79 o
   2   4   8         28.03         33.73         2.40 o
   3   4   8         79.18         92.59         3.68 o
   4   4   8        102.15        108.02         4.28 o
   5   4   8        144.31        156.71         5.20 o
   6   4   8         33.36         33.16         2.49 o
   7   4   8         48.90         50.12         2.88 o
   8   4   8         41.43         39.96         2.62 o
   9   4   8        112.24        105.54         5.20 o
  10   4   8         59.58         61.60         4.75 o
  11   4   8         35.85         33.93         8.29 o
  12   4   8         12.77         10.60         2.55 o
  13   4   8          0.32          0.00         2.12 o
  -7   5   8         42.69         54.14         6.95 o
  -6   5   8         13.48          8.79         2.59 o
  -5   5   8         15.85         18.56         3.10 o
  -4   5   8          1.72          3.91         1.90 o
  -3   5   8         89.45         82.53         4.85 o
  -2   5   8        210.52        194.88         5.88 o
  -1   5   8         20.88         20.62         2.48 o
   0   5   8       1124.47       1125.75        13.30 o
   1   5   8          7.03          6.09         1.38 o
   2   5   8         37.77         37.06         2.53 o
   3   5   8          6.04          6.48         1.53 o
   4   5   8         19.22         12.37         2.18 o
   5   5   8         35.30         35.00         3.10 o
   6   5   8         27.01         26.87         2.31 o
   7   5   8          2.33          2.96         1.22 o
   8   5   8        116.83        119.32         4.58 o
   9   5   8          4.05          0.02         1.88 o
  10   5   8         33.83         31.46         3.66 o
  11   5   8          3.79          1.80         1.81 o
  12   5   8         28.70         27.27         4.51 o
  13   5   8          0.96          0.00         5.42 o
  -6   6   8         51.39         60.54        12.96 o
  -5   6   8         37.64         36.49         5.48 o
  -4   6   8         39.69         55.53         6.72 o
  -3   6   8         10.40          4.00         3.13 o
  -2   6   8         53.62         50.02         4.44 o
  -1   6   8         66.94         68.06         4.87 o
   0   6   8         42.18         34.55         2.91 o
   1   6   8          1.27          0.33         1.48 o
   2   6   8        453.68        462.34         9.71 o
   3   6   8         18.86         17.09         2.06 o
   4   6   8         77.39         68.97         3.87 o
   5   6   8          0.00          0.00         1.33 o
   6   6   8         41.83         40.75         2.90 o
   7   6   8         31.82         36.31         2.73 o
   8   6   8          4.77          6.93         1.67 o
   9   6   8         36.80         33.82         3.02 o
  10   6   8          0.23          0.00         3.17 o
  11   6   8          5.37          7.78         2.59 o
  12   6   8          3.42         12.84         4.47 o
  13   6   8          2.09          0.40         3.58 o
  -5   7   8         19.22         16.50         4.84 o
  -4   7   8          1.12          1.91         3.74 o
  -3   7   8          1.26          0.82         2.42 o
  -2   7   8         20.25         24.35         4.53 o
  -1   7   8          4.94          6.15         2.51 o
   0   7   8         19.63         15.61         3.02 o
   1   7   8        300.43        293.67         9.01 o
   2   7   8          7.61          8.58         1.91 o
   3   7   8          1.98          3.56         1.50 o
   4   7   8         65.90         57.79         3.53 o
   5   7   8          5.79          8.70         1.68 o
   6   7   8          0.60          0.00         0.88 o
   7   7   8         88.56         90.21         4.59 o
   8   7   8         69.61         65.75         4.62 o
   9   7   8        241.94        245.21         7.77 o
  10   7   8         52.25         44.09         4.77 o
  11   7   8          2.88          3.33         2.36 o
  12   7   8         18.82         16.33         6.16 o
  -5   8   8        156.17        163.21        17.90 o
  -4   8   8         42.48         50.31         6.32 o
  -3   8   8        112.60        120.47         9.14 o
  -2   8   8         39.05         39.69         5.11 o
  -1   8   8          0.15          1.24         2.24 o
   0   8   8         37.17         36.03         4.18 o
   1   8   8          1.96          2.41         1.95 o
   2   8   8         16.51         17.10         2.62 o
   3   8   8         31.03         29.05         2.87 o
   4   8   8         73.74         75.70         4.58 o
   5   8   8          0.04          1.79         1.54 o
   6   8   8         34.34         34.46         3.64 o
   7   8   8          0.50          0.02         1.65 o
   8   8   8        375.80        368.46        10.28 o
   9   8   8         95.48         95.77         5.61 o
  10   8   8         43.44         39.23         4.33 o
  11   8   8          8.63          2.15         3.69 o
  12   8   8          2.23          0.00         5.84 o
  -4   9   8         67.43         75.47        12.40 o
  -3   9   8         27.63         37.57         5.48 o
  -2   9   8          0.39          5.21         3.06 o
  -1   9   8          2.82          0.03         2.60 o
   0   9   8        114.77        119.61         7.09 o
   1   9   8          3.51          6.97         2.49 o
   2   9   8         13.14         11.77         2.56 o
   3   9   8         24.83         29.87         3.67 o
   4   9   8         93.80         93.67         5.27 o
   5   9   8         55.86         51.75         4.57 o
   6   9   8         42.13         42.02         3.70 o
   7   9   8          4.35          1.03         1.86 o
   8   9   8        208.97        219.44         9.26 o
   9   9   8          3.67          1.55         2.01 o
  10   9   8          6.87         10.31         2.83 o
  11   9   8          2.54          0.00         9.43 o
  -3  10   8          0.03          0.95         3.16 o
  -2  10   8          3.38          4.74         2.74 o
  -1  10   8         41.14         32.34         4.58 o
   0  10   8         46.87         43.53         4.40 o
   1  10   8         32.44         29.19         4.27 o
   2  10   8         39.04         36.95         4.49 o
   3  10   8          6.19          4.62         2.91 o
   4  10   8        115.68        110.23         7.77 o
   5  10   8          7.17         13.51         3.28 o
   6  10   8          0.16          3.69         3.74 o
   7  10   8          1.26          4.04         2.24 o
   8  10   8          2.00          1.27         2.61 o
   9  10   8          1.58          1.27         2.87 o
  10  10   8         12.69         16.14         3.92 o
  -2  11   8         79.03         86.44        18.90 o
  -1  11   8          7.68         11.23         3.78 o
   0  11   8          0.32          0.00         2.89 o
   1  11   8         24.44         21.23         4.01 o
   2  11   8          9.97          6.59         3.84 o
   3  11   8          0.95          3.48         3.04 o
   4  11   8         29.28         30.52         4.80 o
   5  11   8         17.72         18.85         3.74 o
   6  11   8          3.30          0.00         3.65 o
   7  11   8         34.56         23.40         4.68 o
   8  11   8          2.07          0.00         2.54 o
   9  11   8          1.25          0.00         3.60 o
   0  12   8          7.32         17.90        13.77 o
   1  12   8         74.63         94.37        12.31 o
   2  12   8          0.44          3.14         2.60 o
   3  12   8          0.29          4.21         2.41 o
   4  12   8          9.54         15.36         4.00 o
   5  12   8          4.51          0.00         3.22 o
   6  12   8          0.03          0.00         4.44 o
   7  12   8         16.55          2.38         6.59 o
   8  12   8         20.82         14.48         5.89 o
   1 -11   9         68.54         65.45         8.75 o
   2 -11   9         21.81         21.44         6.77 o
  -1 -10   9         56.55         64.93         9.38 o
   0 -10   9        277.97        284.29        14.51 o
   1 -10   9        112.61        131.41         8.37 o
   2 -10   9          7.20          7.17         2.70 o
   3 -10   9         94.21        107.06         8.01 o
   4 -10   9          6.33          4.92         6.10 o
   5 -10   9         13.92         17.17         9.09 o
   6 -10   9          4.69         16.95        12.64 o
  -4  -9   9         28.39         24.16         8.86 o
  -3  -9   9          9.86          9.80         3.69 o
  -2  -9   9         38.27         41.84         4.98 o
  -1  -9   9         84.08         82.28        10.90 o
   0  -9   9        105.71         95.29        11.42 o
   1  -9   9          0.16          0.00         2.15 o
   2  -9   9          0.11          0.33         1.96 o
   3  -9   9         46.47         51.14         4.35 o
   4  -9   9         57.02         59.80         5.17 o
   5  -9   9        127.29        128.41         8.01 o
   6  -9   9        171.28        187.40        10.04 o
   7  -9   9         18.96         20.42         5.91 o
  -5  -8   9         13.89          1.62         4.59 o
  -4  -8   9         59.41         66.77         8.81 o
  -3  -8   9         27.49         19.24         4.65 o
  -2  -8   9         19.16         14.40         4.16 o
  -1  -8   9          3.95          4.89         2.29 o
   0  -8   9          5.28          7.99         8.26 o
   1  -8   9         77.64         93.33         6.48 o
   2  -8   9          0.21          0.00         1.83 o
   3  -8   9         11.03         10.33         2.48 o
   4  -8   9         33.45         36.15         3.92 o
   5  -8   9          0.17          0.00         2.43 o
   6  -8   9          9.73          4.72         1.90 o
   7  -8   9          4.67          1.01         1.53 o
   8  -8   9          3.61          9.10         3.02 o
  -6  -7   9          6.42          0.00         8.77 o
  -5  -7   9         79.60         86.95         8.39 o
  -4  -7   9          2.07          1.25         3.49 o
  -3  -7   9        125.01        138.64        10.06 o
  -2  -7   9         26.17         34.23         5.28 o
  -1  -7   9         53.82         45.46         5.86 o
   0  -7   9          7.95         12.92         2.92 o
   1  -7   9          1.28          0.82         1.44 o
   2  -7   9         31.28         30.57         3.29 o
   3  -7   9          1.11          0.00         1.88 o
   4  -7   9         19.42         22.84         2.74 o
   5  -7   9          7.67          4.48         2.45 o
   6  -7   9         28.12         25.76         3.67 o
   7  -7   9          1.87          1.33         1.99 o
   8  -7   9         17.35         16.43         4.26 o
   9  -7   9         25.41         42.26         5.55 o
  -6  -6   9         51.02         65.53         7.88 o
  -5  -6   9          7.32          6.08         3.10 o
  -4  -6   9         60.36         59.85         7.21 o
  -3  -6   9          7.77          5.55         2.64 o
  -2  -6   9         61.63         58.82         6.32 o
  -1  -6   9          0.01          0.23         3.44 o
   0  -6   9          1.66          2.50         2.61 o
   1  -6   9         51.75         50.42         4.64 o
   2  -6   9         16.28         18.76         2.60 o
   3  -6   9          6.78          4.66         1.65 o
   4  -6   9          2.05          2.65         1.71 o
   5  -6   9          2.78          0.88         1.88 o
   6  -6   9         30.74         36.32         3.54 o
   7  -6   9          2.60          3.61         2.31 o
   8  -6   9        194.00        209.43        11.08 o
   9  -6   9        129.88        153.11        10.85 o
  10  -6   9          1.66          7.33         5.56 o
  -7  -5   9          1.83          1.29         6.16 o
  -6  -5   9          0.16          0.00         2.98 o
  -5  -5   9         12.58         10.49         3.86 o
  -4  -5   9          7.31          2.77         1.89 o
  -3  -5   9          0.84          3.58         4.01 o
  -2  -5   9         19.86         20.10         3.62 o
  -1  -5   9         41.53         33.43         4.89 o
   0  -5   9          7.69          4.09         2.14 o
   1  -5   9          7.93          9.80         3.34 o
   2  -5   9          0.28          1.59         1.65 o
   3  -5   9          4.01          4.19         1.62 o
   4  -5   9         55.02         46.96         3.33 o
   5  -5   9          0.70          4.06         1.36 o
   6  -5   9          0.25          2.07         2.90 o
   7  -5   9         10.06         12.22         2.15 o
   8  -5   9          2.81          3.01         1.98 o
   9  -5   9         43.18         39.15         5.04 o
  10  -5   9         29.14         33.68         4.89 o
  11  -5   9        112.66        113.92         9.08 o
  -7  -4   9         11.31         12.51         5.16 o
  -6  -4   9          1.50          0.00         2.63 o
  -5  -4   9         51.18         61.71         6.60 o
  -4  -4   9          4.39          2.50         2.59 o
  -3  -4   9         23.33         26.84         3.74 o
  -2  -4   9          6.55          3.78         2.26 o
  -1  -4   9          9.58         10.68         3.42 o
   0  -4   9         91.37         86.41         6.79 o
   1  -4   9       1001.28        955.18        20.88 o
   2  -4   9        386.91        355.86         8.62 o
   3  -4   9          2.68          0.07         1.49 o
   4  -4   9        123.06        109.66         4.56 o
   5  -4   9        297.86        276.38         7.11 o
   6  -4   9         16.21         16.25         2.34 o
   7  -4   9         55.58         46.38         3.37 o
   8  -4   9         18.80         14.86         2.76 o
   9  -4   9         32.45         37.33         4.06 o
  10  -4   9          8.30          9.16         3.27 o
  11  -4   9          0.77          3.40         2.84 o
  12  -4   9         37.26         43.65         7.13 o
  -7  -3   9         12.21          6.51         3.43 o
  -6  -3   9          0.77          5.78         2.13 o
  -5  -3   9          0.03          0.00         2.00 o
  -4  -3   9         21.16         19.50         3.62 o
  -3  -3   9         70.31         58.31         5.26 o
  -2  -3   9        220.78        202.91         8.98 o
  -1  -3   9        127.16        105.03         6.54 o
   0  -3   9        307.57        301.32        11.77 o
   1  -3   9         59.15         51.19         5.37 o
   2  -3   9        139.19        140.96         5.52 o
   3  -3   9        413.98        389.31         7.77 o
   4  -3   9        476.42        433.88         8.83 o
   5  -3   9        451.84        424.33         8.31 o
   6  -3   9        252.19        232.05         6.63 o
   7  -3   9        400.11        354.19         8.84 o
   8  -3   9         37.66         38.80         3.52 o
   9  -3   9         18.07         19.12         3.28 o
  10  -3   9          0.08          0.00         2.44 o
  11  -3   9        124.73        131.00         9.45 o
  12  -3   9         53.49         71.22        12.68 o
  -7  -2   9         12.86         13.35         3.14 o
  -6  -2   9         16.80         16.88         2.89 o
  -5  -2   9          2.52          0.60         2.17 o
  -4  -2   9        117.82         93.28         5.48 o
  -3  -2   9         17.26          3.92         3.58 o
  -2  -2   9        456.63        407.86        12.59 o
  -1  -2   9          1.91          0.00         2.31 o
   0  -2   9         31.27         20.03         3.23 o
   1  -2   9        124.12        116.35         7.17 o
   2  -2   9        556.07        542.95        12.34 o
   3  -2   9        366.56        371.61         8.14 o
   4  -2   9          1.69          1.18         1.92 o
   5  -2   9         53.38         54.46         3.07 o
   6  -2   9         14.02         11.31         1.86 o
   7  -2   9          2.57          2.42         1.51 o
   8  -2   9        103.04         94.54         5.34 o
   9  -2   9          3.78          3.56         2.14 o
  10  -2   9         22.07         12.59         2.48 o
  11  -2   9         13.60         15.84         3.67 o
  12  -2   9          0.30          4.25         2.56 o
  -8  -1   9          7.62          3.38         4.64 o
  -7  -1   9         17.79         17.83         2.92 o
  -6  -1   9         34.17         33.31         4.53 o
  -5  -1   9          0.02          0.84         1.58 o
  -4  -1   9         64.93         67.68         4.62 o
  -3  -1   9         73.17         67.02         4.48 o
  -2  -1   9       1625.93       1452.43        27.27 o
  -1  -1   9        208.06        180.05         8.23 o
   0  -1   9         62.20         68.37         5.10 o
   1  -1   9         25.62         34.51         3.84 o
   2  -1   9        302.97        287.52         8.88 o
   3  -1   9         84.69         79.44         2.79 o
   4  -1   9        872.93        871.57        10.18 o
   5  -1   9          0.57          0.53         1.22 o
   6  -1   9         54.49         54.48         3.08 o
   7  -1   9         45.92         47.36         3.06 o
   8  -1   9        162.56        154.08         5.61 o
   9  -1   9          9.13         12.38         3.84 o
  10  -1   9         44.60         46.68         4.27 o
  11  -1   9          1.59          1.86         2.31 o
  12  -1   9         13.90         17.46         4.59 o
  13  -1   9         11.51         15.73         8.58 o
  -8   0   9          7.35         11.41         4.51 o
  -7   0   9          2.84          1.75         2.76 o
  -6   0   9        110.84        119.75         6.58 o
  -5   0   9          1.10          0.00         1.39 o
  -4   0   9          3.81          1.94         1.74 o
  -3   0   9        291.64        295.47         8.66 o
  -2   0   9          0.77          2.14         1.77 o
  -1   0   9         13.27         12.01         2.39 o
   0   0   9          0.74          6.82         2.61 o
   1   0   9        187.28        187.82         6.70 o
   2   0   9         14.89         11.34         1.94 o
   3   0   9         12.49         13.67         1.47 o
   4   0   9          0.55          0.29         0.75 o
   5   0   9        298.60        292.37         5.86 o
   6   0   9         13.90         16.85         2.27 o
   7   0   9          0.12          0.24         1.04 o
   8   0   9        134.88        128.98         5.01 o
   9   0   9         10.60         10.82         2.13 o
  10   0   9        129.39        150.85         7.04 o
  11   0   9         63.57         74.28         6.30 o
  12   0   9          5.69          3.47         3.55 o
  13   0   9         65.74         82.48        17.56 o
  -8   1   9         84.73        109.12         9.57 o
  -7   1   9          0.48          0.00         2.64 o
  -6   1   9        149.34        157.86         7.60 o
  -5   1   9          1.45          1.40         2.01 o
  -4   1   9         25.90         23.02         2.70 o
  -3   1   9        349.45        346.86         8.50 o
  -2   1   9        180.31        153.58         5.32 o
  -1   1   9          5.44          4.72         1.31 o
   0   1   9          5.18          5.48         1.41 o
   1   1   9        181.41        172.27         4.24 o
   2   1   9        268.41        277.49         4.57 o
   3   1   9          2.18          1.89         0.53 o
   4   1   9        102.00        103.57         2.28 o
   5   1   9          6.82          5.15         0.68 o
   6   1   9        368.96        383.80         8.37 o
   7   1   9         14.23         17.09         2.22 o
   8   1   9         17.23         18.15         1.95 o
   9   1   9         55.67         51.57         3.49 o
  10   1   9          5.36          3.12         4.55 o
  11   1   9         81.61         88.93         6.76 o
  12   1   9         62.18         52.78         5.76 o
  -7   2   9         49.90         58.16         5.15 o
  -6   2   9         66.57         76.26         5.08 o
  -5   2   9          2.33          1.73         1.67 o
  -4   2   9          0.79          0.00         1.49 o
  -3   2   9        179.32        170.99         6.09 o
  -2   2   9        181.05        183.04         5.80 o
  -1   2   9        261.06        264.24         6.39 o
   0   2   9          0.10          0.22         0.87 o
   1   2   9         13.75         13.20         1.29 o
   2   2   9        194.34        212.38         5.92 o
   3   2   9         20.84         22.44         1.93 o
   4   2   9         26.18         21.51         1.93 o
   5   2   9         13.48         11.00         1.81 o
   6   2   9        233.13        243.36         7.00 o
   7   2   9          1.30          0.00         1.45 o
   8   2   9          5.87          6.36         2.62 o
   9   2   9         49.78         50.38         4.17 o
  10   2   9         42.69         44.14         4.89 o
  11   2   9         68.31         71.19         6.27 o
  12   2   9          0.44          2.37         4.06 o
  13   2   9          2.95          0.39         6.61 o
  -7   3   9         53.73         66.15         6.00 o
  -6   3   9         18.17         20.76         3.15 o
  -5   3   9        141.48        139.22         7.00 o
  -4   3   9          4.96          3.76         1.74 o
  -3   3   9          1.36          3.47         1.32 o
  -2   3   9          5.99          2.91         1.58 o
  -1   3   9        622.59        618.00        10.83 o
   0   3   9          0.05          2.54         1.12 o
   1   3   9         14.14         12.93         1.72 o
   2   3   9        276.08        288.30         6.30 o
   3   3   9         32.04         47.23         2.76 o
   4   3   9          0.94          0.61         0.92 o
   5   3   9         82.38         92.83         3.93 o
   6   3   9         22.04         29.81         2.49 o
   7   3   9         48.97         49.13         3.73 o
   8   3   9        176.01        178.57         5.77 o
   9   3   9         20.74         22.94         2.61 o
  10   3   9         71.12         74.50         4.52 o
  11   3   9          3.55          3.25         3.04 o
  12   3   9         11.33         10.21         3.39 o
  13   3   9         74.86         75.13         8.86 o
  -7   4   9          7.28          2.20         9.28 o
  -6   4   9         24.55         35.20         5.69 o
  -5   4   9         70.58         76.94         7.59 o
  -4   4   9         68.23         68.23         7.01 o
  -3   4   9          1.75          1.28         1.98 o
  -2   4   9         50.87         46.04         4.70 o
  -1   4   9          9.37         10.60         2.13 o
   0   4   9        181.97        176.88         6.51 o
   1   4   9         33.72         31.81         2.35 o
   2   4   9         23.96         26.57         2.25 o
   3   4   9         32.39         35.14         2.54 o
   4   4   9         79.92         84.66         3.96 o
   5   4   9         83.05         87.90         4.10 o
   6   4   9          1.94          1.77         1.66 o
   7   4   9         12.62         12.28         1.70 o
   8   4   9          9.85          6.05         1.77 o
   9   4   9        136.63        140.62         6.04 o
  10   4   9         29.28         31.03         3.48 o
  11   4   9          0.22          0.00         1.78 o
  12   4   9         13.83         15.40         5.83 o
  13   4   9          6.54          0.00         8.11 o
  -6   5   9          2.72          2.35         2.75 o
  -5   5   9          5.84          1.74         2.19 o
  -4   5   9         76.46         70.86         6.96 o
  -3   5   9         41.50         37.85         5.02 o
  -2   5   9          7.98          3.83         2.40 o
  -1   5   9        308.03        308.42         9.93 o
   0   5   9        686.59        683.96        11.82 o
   1   5   9        178.48        179.29         6.15 o
   2   5   9         15.94         15.43         1.97 o
   3   5   9         92.52        106.05         4.28 o
   4   5   9         10.78         10.42         1.83 o
   5   5   9          0.07          2.56         1.56 o
   6   5   9         46.00         45.77         3.27 o
   7   5   9         26.66         26.51         2.35 o
   8   5   9         68.86         68.15         3.62 o
   9   5   9          0.87          0.00         1.87 o
  10   5   9         10.49          7.44         2.57 o
  11   5   9          6.86          5.33         2.14 o
  12   5   9         31.57         32.68         4.55 o
  -5   6   9          3.14          5.44         2.96 o
  -4   6   9         27.00         38.25         6.04 o
  -3   6   9         12.04         13.47         3.90 o
  -2   6   9         79.28         81.46         5.70 o
  -1   6   9        242.81        243.48         9.08 o
   0   6   9        265.54        264.37         9.25 o
   1   6   9          2.23          3.28         1.69 o
   2   6   9        330.82        333.15        10.63 o
   3   6   9          7.50         28.49         3.27 o
   4   6   9         11.16          6.68         1.63 o
   5   6   9         11.85          7.03         1.86 o
   6   6   9         44.29         87.85         4.35 o
   7   6   9          7.67          6.83         1.72 o
   8   6   9        306.43        301.22         8.08 o
   9   6   9         62.17         70.46         4.85 o
  10   6   9         28.95         28.52         3.75 o
  11   6   9          1.35          2.25         2.48 o
  12   6   9         11.89          6.52         2.67 o
  -5   7   9          3.94          0.68         4.31 o
  -4   7   9          8.69          0.42         2.68 o
  -3   7   9          1.75          1.38         2.81 o
  -2   7   9          0.18          0.00         2.28 o
  -1   7   9         14.86         10.67         2.49 o
   0   7   9        296.80        304.68        10.27 o
   1   7   9          2.45          2.75         2.29 o
   2   7   9          5.69          3.86         1.83 o
   3   7   9         45.53         46.13         3.68 o
   4   7   9          0.23          0.11         1.50 o
   5   7   9         24.84         23.63         2.62 o
   6   7   9         62.41         52.33         3.62 o
   7   7   9          0.44          2.34         1.75 o
   8   7   9        649.66        665.98        20.86 o
   9   7   9         38.00         43.46         3.56 o
  10   7   9         21.43         11.62         6.03 o
  11   7   9         25.47         22.13         3.48 o
  12   7   9         85.28         91.93        13.64 o
  -4   8   9          3.86         10.29         3.03 o
  -3   8   9         14.87         20.19         4.68 o
  -2   8   9         49.10         51.58         6.37 o
  -1   8   9         10.09         16.44         3.17 o
   0   8   9        231.78        249.03         9.75 o
   1   8   9          2.44          1.10         2.06 o
   2   8   9         50.81         45.62         4.39 o
   3   8   9          1.37          2.60         2.15 o
   4   8   9         40.88         44.14         3.75 o
   5   8   9          9.25         10.92         2.17 o
   6   8   9         64.81         56.92         4.20 o
   7   8   9          5.70          3.74         2.19 o
   8   8   9        328.11        319.21         9.15 o
   9   8   9        151.25        169.78         6.91 o
  10   8   9         20.87         13.31         3.42 o
  11   8   9          0.96          3.51         1.83 o
  12   8   9          3.75          0.33         2.51 o
  -3   9   9          0.12          0.00         4.13 o
  -2   9   9         14.35         13.28         5.25 o
  -1   9   9         22.31         21.94         4.77 o
   0   9   9         33.03         36.78         4.37 o
   1   9   9         15.03         11.51         2.74 o
   2   9   9          4.34          0.00         2.15 o
   3   9   9          7.69          9.04         2.10 o
   4   9   9         52.02         57.71         4.27 o
   5   9   9         46.60         40.91         4.35 o
   6   9   9         67.55         57.64         5.00 o
   7   9   9          0.00          1.17         2.29 o
   8   9   9         56.33         49.20         4.23 o
   9   9   9         10.94         16.09         3.39 o
  10   9   9          8.03          8.32         3.93 o
  11   9   9         19.25         13.06         5.64 o
  -2  10   9          0.18          0.00         3.92 o
  -1  10   9         29.26         27.20         5.16 o
   0  10   9         50.15         49.13         5.50 o
   1  10   9          9.55          7.50         2.69 o
   2  10   9         38.80         42.51         4.91 o
   3  10   9          2.50          0.30         2.61 o
   4  10   9          0.02          2.09         3.25 o
   5  10   9          6.62          6.17         2.27 o
   6  10   9          3.33          6.56         3.15 o
   7  10   9         19.43         15.54         4.10 o
   8  10   9          5.37          7.38         2.61 o
   9  10   9          1.98          0.00         3.90 o
  10  10   9         23.22         22.30         6.10 o
  -1  11   9          2.31          0.00         7.16 o
   0  11   9          2.14          0.00         3.42 o
   1  11   9         34.94         40.58         6.40 o
   2  11   9         77.43         69.07         7.04 o
   3  11   9         37.83         39.20         5.47 o
   4  11   9          6.02          4.02         2.96 o
   5  11   9         16.83         18.19         4.97 o
   6  11   9          9.96         10.25         2.67 o
   7  11   9          0.05          0.00         2.69 o
   8  11   9          1.69          0.00         3.20 o
   9  11   9         11.00         16.13         5.95 o
   2  12   9         63.57         78.32        14.28 o
   3  12   9         34.44         41.06         7.22 o
   4  12   9          0.07          0.00         3.83 o
   5  12   9          0.10          0.36         2.32 o
   6  12   9          6.46         10.86         5.39 o
   0 -10  10         40.65         46.85        10.92 o
   1 -10  10         29.01         30.16         5.46 o
   2 -10  10         71.48         81.14         6.32 o
   3 -10  10        137.84        147.36         9.10 o
   4 -10  10         92.79        122.91        17.37 o
  -3  -9  10         15.92         16.99         8.74 o
  -2  -9  10          2.50          0.00         5.55 o
  -1  -9  10         43.52         38.03        11.53 o
   0  -9  10          7.09          7.67         3.71 o
   1  -9  10          0.89          2.83         4.54 o
   2  -9  10         31.13         30.32         3.75 o
   3  -9  10         37.22         51.15         5.23 o
   4  -9  10          0.45          0.00         2.67 o
   5  -9  10        145.84        153.61         9.24 o
   6  -9  10         17.71         21.06         7.09 o
  -4  -8  10          5.46          0.25         4.68 o
  -3  -8  10         87.02         99.29         9.18 o
  -2  -8  10          4.69          2.62         1.96 o
  -1  -8  10          0.09          0.00         2.23 o
   0  -8  10         43.37         47.69         8.19 o
   1  -8  10         22.92         25.33         5.73 o
   2  -8  10        119.45        130.90         6.35 o
   3  -8  10         11.85         14.51         2.57 o
   4  -8  10          1.64          0.00         1.16 o
   5  -8  10          0.01          0.00         2.48 o
   6  -8  10          2.88          3.34         2.84 o
   7  -8  10          0.47          0.00         3.74 o
   8  -8  10         27.38         34.11         5.38 o
  -4  -7  10         21.35         16.58         5.08 o
  -3  -7  10          0.23          0.00         2.93 o
  -2  -7  10          2.04          2.13         3.54 o
  -1  -7  10         29.34         28.70         5.58 o
   0  -7  10         75.09         77.46         8.79 o
   1  -7  10         26.25         30.47         4.29 o
   2  -7  10         64.60         63.58         4.37 o
   3  -7  10         22.92         24.73         2.92 o
   4  -7  10         58.33         59.80         4.27 o
   5  -7  10        159.13        158.92         7.64 o
   6  -7  10          0.17          0.00         2.90 o
   7  -7  10          8.28         11.40         3.13 o
   8  -7  10          6.35          0.41         2.94 o
   9  -7  10         23.94         24.04         4.79 o
  -5  -6  10        112.15        131.40        16.74 o
  -4  -6  10          8.55         12.91         4.53 o
  -3  -6  10         24.28         22.45         4.89 o
  -2  -6  10        227.65        273.33        13.17 o
  -1  -6  10         60.34         59.92         6.36 o
   0  -6  10          0.60          0.00         3.04 o
   1  -6  10          9.21         12.70         3.78 o
   2  -6  10         43.82         43.69         3.65 o
   3  -6  10          0.45          2.28         1.86 o
   4  -6  10          5.36          7.04         2.03 o
   5  -6  10         22.93         18.96         2.81 o
   6  -6  10        153.56        165.44         7.54 o
   7  -6  10          1.16          0.17         1.40 o
   8  -6  10         17.20         24.31         3.82 o
   9  -6  10          7.57          4.06         3.33 o
  10  -6  10          7.88          1.36         3.80 o
  -6  -5  10        111.94        120.32         9.94 o
  -5  -5  10          0.67          0.15         3.53 o
  -4  -5  10         11.41          9.22         2.78 o
  -3  -5  10          1.22          0.25         3.82 o
  -2  -5  10          6.29          3.59         2.94 o
  -1  -5  10          5.93          4.43         3.00 o
   0  -5  10         12.66         19.29         4.45 o
   1  -5  10         15.18          7.17         3.08 o
   2  -5  10         30.31         29.40         2.78 o
   3  -5  10          5.43          1.52         1.50 o
   4  -5  10          0.10          0.00         1.49 o
   5  -5  10         33.88         27.37         2.69 o
   6  -5  10          5.83          2.39         2.00 o
   7  -5  10          0.76          0.25         1.50 o
   8  -5  10         45.83         54.52         4.50 o
   9  -5  10         28.12         33.79         4.61 o
  10  -5  10          1.25          3.08         2.57 o
  11  -5  10         16.95         18.63         3.98 o
  -6  -4  10         62.98         62.27         6.28 o
  -5  -4  10         19.13         10.37         4.02 o
  -4  -4  10         34.48         37.41         5.60 o
  -3  -4  10         15.52         15.33         3.49 o
  -2  -4  10        232.95        246.52        10.66 o
  -1  -4  10         10.34          8.44         3.08 o
   0  -4  10         16.28         17.74         3.83 o
   1  -4  10         15.55         12.56         5.90 o
   2  -4  10          4.17          0.06         1.60 o
   3  -4  10          0.62          0.87         1.90 o
   4  -4  10          4.84          4.15         1.60 o
   5  -4  10        128.61        117.45         4.97 o
   6  -4  10          0.06          0.00         2.18 o
   7  -4  10         18.83         16.50         2.53 o
   8  -4  10         22.20         25.73         3.43 o
   9  -4  10         39.92         44.58         4.19 o
  10  -4  10          0.11          3.71         3.91 o
  11  -4  10         80.82         93.31         7.52 o
  -7  -3  10         11.34         21.43         6.18 o
  -6  -3  10        245.09        266.07        13.65 o
  -5  -3  10         45.14         50.29         5.27 o
  -4  -3  10         54.20         51.72         5.63 o
  -3  -3  10         63.89         55.11         5.58 o
  -2  -3  10          6.03          2.49         1.76 o
  -1  -3  10          0.42          0.00         2.93 o
   0  -3  10          0.39          0.85         3.35 o
   1  -3  10         18.74         13.75         3.48 o
   2  -3  10        506.32        490.29        12.99 o
   3  -3  10         86.44         93.46         4.15 o
   4  -3  10          0.13          0.00         1.43 o
   5  -3  10          0.01          0.47         1.37 o
   6  -3  10         10.18          3.66         2.05 o
   7  -3  10         91.31         90.01         4.59 o
   8  -3  10        211.74        209.93         7.81 o
   9  -3  10          6.06          6.73         1.82 o
  10  -3  10          4.21          6.87         2.39 o
  11  -3  10         86.65         98.09         7.45 o
  12  -3  10          2.07          0.00         8.25 o
  -7  -2  10          0.94          0.00         2.20 o
  -6  -2  10          8.32         13.96         3.06 o
  -5  -2  10          3.91          5.93         2.30 o
  -4  -2  10         19.19         22.16         3.63 o
  -3  -2  10          0.01          0.00         2.87 o
  -2  -2  10          8.10         12.19         3.46 o
  -1  -2  10          0.00          0.00         2.79 o
   0  -2  10         20.55         19.56         3.97 o
   1  -2  10        199.62        188.60         9.56 o
   2  -2  10        719.22        699.92        14.98 o
   3  -2  10        818.33        794.35        10.85 o
   4  -2  10        703.50        680.63        10.78 o
   5  -2  10         38.70         37.85         2.74 o
   6  -2  10        170.65        166.52         5.54 o
   7  -2  10         26.27         25.93         2.63 o
   8  -2  10         79.15         82.10         4.38 o
   9  -2  10         56.72         56.46         4.48 o
  10  -2  10         46.40         54.32         4.54 o
  11  -2  10          4.77          5.96         4.44 o
  12  -2  10         37.21         35.02         8.62 o
  -7  -1  10          2.83          0.34         5.28 o
  -6  -1  10         26.14         26.72         3.88 o
  -5  -1  10        134.01        143.89         6.59 o
  -4  -1  10         64.77         66.91         5.87 o
  -3  -1  10        235.72        218.32         8.75 o
  -2  -1  10          0.10          4.12         2.80 o
  -1  -1  10        110.72         80.33         6.15 o
   0  -1  10        447.82        406.14        12.42 o
   1  -1  10          0.26          0.00         2.63 o
   2  -1  10        510.65        528.10        12.77 o
   3  -1  10         95.55         92.39         4.50 o
   4  -1  10        351.14        341.12         8.63 o
   5  -1  10          0.00          0.31         1.40 o
   6  -1  10         25.82         24.17         2.55 o
   7  -1  10          7.93          8.68         1.69 o
   8  -1  10          5.13          3.65         1.51 o
   9  -1  10         77.37         67.99         5.51 o
  10  -1  10         26.53         22.30         4.93 o
  11  -1  10         83.72         88.43         9.35 o
  12  -1  10         54.17         67.32        11.22 o
  -7   0  10         24.62         24.25         4.25 o
  -6   0  10         11.85          9.31         3.07 o
  -5   0  10          3.00          1.23         2.67 o
  -4   0  10         85.23         84.87         5.33 o
  -3   0  10          2.53          1.44         1.93 o
  -2   0  10         51.63         38.19         3.38 o
  -1   0  10         19.49         25.04         3.09 o
   0   0  10         71.45         70.18         5.64 o
   1   0  10          8.04          3.53         2.25 o
   2   0  10         76.53         74.66         4.04 o
   3   0  10          5.55          6.65         1.37 o
   4   0  10        234.30        232.78         5.70 o
   5   0  10        523.55        533.46        12.78 o
   6   0  10        197.98        197.97         8.13 o
   7   0  10        102.68         98.85         6.08 o
   8   0  10         40.34         38.87         4.18 o
   9   0  10         42.34         37.29         4.22 o
  10   0  10        101.35        106.12         8.86 o
  11   0  10         30.07         32.43         4.98 o
  12   0  10          0.68          4.64         2.72 o
  -7   1  10          1.65          0.00         5.34 o
  -6   1  10          4.99          6.90         2.50 o
  -5   1  10         12.71         11.32         4.21 o
  -4   1  10          2.54          2.29         1.57 o
  -3   1  10          0.00          0.00         1.56 o
  -2   1  10        183.03        158.60         5.75 o
  -1   1  10          0.06          2.46         1.92 o
   0   1  10         79.54         67.43         3.18 o
   1   1  10         23.18         24.23         2.20 o
   2   1  10         87.20         85.80         4.77 o
   3   1  10         16.31         15.21         2.27 o
   4   1  10         36.80         36.93         2.93 o
   5   1  10         74.81         73.26         5.07 o
   6   1  10         64.30         57.56         4.69 o
   7   1  10        204.63        203.19         8.60 o
   8   1  10          1.92          0.99         2.17 o
   9   1  10          0.05          0.00         1.41 o
  10   1  10         62.67         64.57         7.74 o
  11   1  10         87.97         86.84         8.44 o
  12   1  10          2.39          6.61         2.70 o
  13   1  10         43.83         40.94        11.27 o
  -7   2  10          0.85          2.76         2.93 o
  -6   2  10         58.32         74.92         7.20 o
  -5   2  10          1.63          4.12         2.13 o
  -4   2  10         26.94         30.83         5.32 o
  -3   2  10         12.14         13.27         2.74 o
  -2   2  10        246.26        235.44         8.95 o
  -1   2  10        117.94        121.94         5.40 o
   0   2  10          1.80          0.00         1.46 o
   1   2  10        502.80        500.03         8.75 o
   2   2  10         23.52         27.14         2.33 o
   3   2  10          4.73          3.26         1.18 o
   4   2  10         10.76         12.95         2.09 o
   5   2  10         68.85         61.81         3.74 o
   6   2  10         70.45         74.64         5.28 o
   7   2  10          0.60          2.27         1.67 o
   8   2  10         10.01          4.74         2.20 o
   9   2  10         31.64         27.09         3.58 o
  10   2  10         18.54         20.79         3.25 o
  11   2  10         53.24         45.76         6.48 o
  12   2  10         77.40         88.01        10.77 o
  13   2  10         22.29         23.80         5.81 o
  -6   3  10          7.85          9.51         3.77 o
  -5   3  10          7.74          8.03         3.78 o
  -4   3  10         14.11         15.57         4.67 o
  -3   3  10          0.01          2.60         2.22 o
  -2   3  10          2.55          3.61         2.39 o
  -1   3  10        153.13        147.29         5.84 o
   0   3  10        144.27        132.03         4.77 o
   1   3  10          4.48          3.31         1.35 o
   2   3  10          3.19          1.61         1.26 o
   3   3  10         76.54         73.20         3.45 o
   4   3  10         54.09         40.86         2.84 o
   5   3  10          1.51          1.18         1.18 o
   6   3  10         89.07         93.40         4.86 o
   7   3  10         92.49         89.02         5.83 o
   8   3  10         94.06         83.55         6.09 o
   9   3  10         27.64         27.03         3.83 o
  10   3  10          0.01          2.74         2.25 o
  11   3  10         32.52         30.38         4.42 o
  12   3  10         12.37         14.99         5.93 o
  13   3  10         12.10          0.00         2.29 o
  -6   4  10         11.68          4.25         9.56 o
  -5   4  10         31.09         31.00         5.52 o
  -4   4  10          5.95          3.88         2.66 o
  -3   4  10          0.28          4.06         2.33 o
  -2   4  10         72.36         69.01         5.26 o
  -1   4  10          2.91          2.92         2.43 o
   0   4  10          4.58          3.61         1.50 o
   1   4  10        393.63        402.87         8.20 o
   2   4  10         41.92         37.55         2.70 o
   3   4  10         57.72         49.68         3.18 o
   4   4  10        163.15        188.58         5.90 o
   5   4  10        119.14        125.44         4.95 o
   6   4  10         11.14         11.31         1.88 o
   7   4  10          7.36          7.06         1.82 o
   8   4  10          8.27          8.76         1.90 o
   9   4  10         21.46         20.93         3.45 o
  10   4  10         93.94         89.75         6.01 o
  11   4  10          1.38          0.00         2.99 o
  12   4  10         15.26         21.63         7.43 o
  13   4  10          0.36          0.00         8.86 o
  -5   5  10          0.31          0.79         3.38 o
  -4   5  10         28.97         27.93         4.76 o
  -3   5  10         96.21        102.39         9.64 o
  -2   5  10         45.59         46.88         4.66 o
  -1   5  10         55.64         51.55         4.67 o
   0   5  10        672.63        666.51        12.29 o
   1   5  10         97.24         96.57         4.83 o
   2   5  10         34.06         33.62         3.11 o
   3   5  10         10.43          6.34         1.62 o
   4   5  10        381.91        382.64         8.73 o
   5   5  10         64.35         62.33         3.85 o
   6   5  10         41.04         41.24         3.28 o
   7   5  10          3.18          0.00         1.44 o
   8   5  10         17.54         15.89         2.64 o
   9   5  10          0.13          0.00         1.27 o
  10   5  10          1.54          1.59         2.56 o
  11   5  10          0.51          0.00         3.21 o
  12   5  10         16.25         15.61         4.74 o
  -5   6  10          9.30         30.86         9.82 o
  -4   6  10          2.84          1.42         5.62 o
  -3   6  10         72.77         81.58         7.72 o
  -2   6  10          1.68          7.48         6.35 o
  -1   6  10          0.94          0.00         2.07 o
   0   6  10        455.03        458.92        12.48 o
   1   6  10          0.93          0.00         1.37 o
   2   6  10         21.71         28.27         4.07 o
   3   6  10        215.08        212.61         7.19 o
   4   6  10         41.62         45.81         3.42 o
   5   6  10         69.38         77.22         4.34 o
   6   6  10         43.72         41.97         3.35 o
   7   6  10          9.87         10.06         2.02 o
   8   6  10          1.01          0.00         2.01 o
   9   6  10          7.15          7.70         2.03 o
  10   6  10          0.72          2.67         1.68 o
  11   6  10          1.10          3.53         3.00 o
  12   6  10         51.61         60.37         7.96 o
  -4   7  10         57.71         72.32         7.75 o
  -3   7  10         73.93         82.01         7.91 o
  -2   7  10          7.49         13.77         4.23 o
  -1   7  10         27.58         23.27         3.39 o
   0   7  10        293.24        301.62        10.67 o
   1   7  10        102.87         99.00         6.34 o
   2   7  10         92.38         85.41         4.89 o
   3   7  10         34.23         37.54         3.50 o
   4   7  10          7.70          7.74         2.37 o
   5   7  10         11.58         11.28         2.27 o
   6   7  10          5.76          6.63         1.86 o
   7   7  10          8.49          5.48         1.88 o
   8   7  10         34.24         41.01         3.82 o
   9   7  10         18.59         20.62         2.94 o
  10   7  10          0.48          1.20         2.31 o
  11   7  10          0.37          0.00         1.62 o
  12   7  10          0.11          0.00         5.72 o
  -3   8  10         36.48         33.63         5.39 o
  -2   8  10         21.96         30.22         4.79 o
  -1   8  10          7.10          8.38         4.53 o
   0   8  10          1.11          1.71         2.02 o
   1   8  10          0.47          1.79         3.57 o
   2   8  10          3.51          2.57         2.40 o
   3   8  10         15.72         11.61         2.52 o
   4   8  10         11.87         10.57         2.31 o
   5   8  10          0.64          0.00         1.82 o
   6   8  10          0.04          0.00         1.70 o
   7   8  10         71.96         71.77         4.93 o
   8   8  10         10.54          5.28         2.65 o
   9   8  10          4.58          5.34         2.20 o
  10   8  10         41.09         45.84         4.57 o
  11   8  10          1.59          4.75         3.51 o
  -2   9  10          1.47          2.96         3.67 o
  -1   9  10          0.67          0.00         3.07 o
   0   9  10          0.63          1.94         2.27 o
   1   9  10         39.55         36.60         4.25 o
   2   9  10        111.43        116.51         7.21 o
   3   9  10          4.21          4.84         2.54 o
   4   9  10          4.27          6.04         2.01 o
   5   9  10         15.96         13.05         2.74 o
   6   9  10          4.39          6.21         1.95 o
   7   9  10          3.13          1.78         2.51 o
   8   9  10          4.54          0.96         2.28 o
   9   9  10          4.73          6.20         2.20 o
  10   9  10         98.78        106.54         7.16 o
  11   9  10         57.13         56.24        11.91 o
  -2  10  10          9.14          0.00         8.49 o
  -1  10  10         18.09         11.54         5.21 o
   0  10  10          7.91          5.01         2.51 o
   1  10  10         10.22          8.93         3.73 o
   2  10  10          4.14          1.62         3.01 o
   3  10  10          6.00          2.14         3.83 o
   4  10  10          5.07          0.00         2.57 o
   5  10  10         12.66          9.74         2.66 o
   6  10  10         50.21         50.90         5.93 o
   7  10  10          3.06          1.86         2.18 o
   8  10  10         44.57         43.36         4.77 o
   9  10  10          0.54          0.86         2.79 o
  10  10  10        115.72        103.74        17.85 o
   0  11  10          0.06          0.00         8.37 o
   1  11  10         13.17          4.92         3.50 o
   2  11  10         15.58         11.51         3.50 o
   3  11  10         20.88         25.56         4.45 o
   4  11  10          4.67          4.24         3.11 o
   5  11  10         14.81         13.79         3.73 o
   6  11  10         82.38         82.08         7.28 o
   7  11  10          8.85          0.96         4.15 o
   8  11  10          0.00          0.00         2.98 o
   3  12  10         14.36         27.97         7.99 o
   0  -9  11         13.64         15.04         5.37 o
   1  -9  11        179.89        212.92        12.32 o
   2  -9  11         99.63        107.15         7.74 o
   3  -9  11          9.39          6.13         3.45 o
   4  -9  11          0.56          0.00         3.74 o
   5  -9  11        175.76        211.11        11.03 o
   6  -9  11         60.91         75.45        13.94 o
  -3  -8  11          0.00          0.00         8.16 o
  -2  -8  11          3.06          9.81         5.29 o
  -1  -8  11         17.85         11.03         6.21 o
   0  -8  11         67.10         81.52        22.80 o
   1  -8  11        220.71        240.14        16.82 o
   2  -8  11         74.92         65.50         5.96 o
   3  -8  11         95.52        107.16         5.98 o
   4  -8  11         75.89         88.31         6.76 o
   5  -8  11        177.84        199.65         9.19 o
   6  -8  11         15.37         11.99         3.14 o
   7  -8  11          2.77          0.80         5.88 o
  -3  -7  11          0.00          0.00         3.28 o
  -2  -7  11          1.11          0.00         2.86 o
  -1  -7  11          2.68          0.00         3.18 o
   0  -7  11          6.75          8.03         3.50 o
   1  -7  11         26.98         22.53         4.79 o
   2  -7  11         63.55         72.22         5.74 o
   3  -7  11         11.28         11.89         2.51 o
   4  -7  11         29.30         29.32         3.66 o
   5  -7  11          0.00          0.00         1.44 o
   6  -7  11         29.14         31.23         4.31 o
   7  -7  11         77.18         61.75         4.98 o
   8  -7  11        177.08        202.80        10.69 o
   9  -7  11          0.37          1.28         4.74 o
  -4  -6  11         33.99         40.48         6.13 o
  -3  -6  11         83.95         91.51         8.74 o
  -2  -6  11         74.52         91.07         8.48 o
  -1  -6  11          2.69          7.71         3.11 o
   0  -6  11         28.14         27.53         6.65 o
   1  -6  11          9.45          3.83         3.71 o
   2  -6  11          0.00          0.00         3.03 o
   3  -6  11         58.17         59.53         4.31 o
   4  -6  11         50.07         61.30         4.22 o
   5  -6  11         37.67         36.34         4.10 o
   6  -6  11         69.36         72.97         5.27 o
   7  -6  11         45.64         41.44         4.09 o
   8  -6  11          4.15          5.39         2.02 o
   9  -6  11         31.74         26.55         4.00 o
  10  -6  11          5.23          8.03         7.23 o
  -5  -5  11         43.82         86.04        16.95 o
  -4  -5  11          6.05          3.44         3.22 o
  -3  -5  11        211.83        253.18        13.52 o
  -2  -5  11         19.49         24.55         5.12 o
  -1  -5  11         79.02         97.07         9.94 o
   0  -5  11         68.65         68.27         7.14 o
   1  -5  11         52.86         60.96         6.50 o
   2  -5  11        102.80        111.56         6.10 o
   3  -5  11          0.79          1.64         1.51 o
   4  -5  11          3.26          1.29         1.72 o
   5  -5  11         10.10          6.10         2.17 o
   6  -5  11         23.70         18.51         2.85 o
   7  -5  11          0.78          0.00         1.56 o
   8  -5  11          6.61          7.08         2.38 o
   9  -5  11         18.27         20.88         4.05 o
  10  -5  11         90.98        108.74        11.59 o
  -6  -4  11         68.42         76.51        14.86 o
  -5  -4  11          1.90          1.18         3.69 o
  -4  -4  11         27.19         28.71         5.08 o
  -3  -4  11          2.16          0.00         3.90 o
  -2  -4  11         34.48         53.66         6.41 o
  -1  -4  11         60.65         63.72         6.83 o
   0  -4  11          0.14          0.00         1.88 o
   1  -4  11         51.90         38.49         5.34 o
   2  -4  11         81.68         91.94         5.42 o
   3  -4  11         91.50         98.18         4.78 o
   4  -4  11         97.16         92.19         4.62 o
   5  -4  11         40.10         31.65         2.87 o
   6  -4  11          1.93          6.51         2.38 o
   7  -4  11          8.16          6.19         2.06 o
   8  -4  11         31.19         31.91         3.55 o
   9  -4  11         25.28         24.64         3.27 o
  10  -4  11         12.56         11.34         7.11 o
  11  -4  11        120.84        113.16        19.47 o
  -6  -3  11        195.95        227.15        23.17 o
  -5  -3  11         16.97         15.23         3.13 o
  -4  -3  11          0.04          0.00         2.16 o
  -3  -3  11          7.66          2.93         2.63 o
  -2  -3  11         17.45         16.13         3.94 o
  -1  -3  11         37.09         30.19         4.26 o
   0  -3  11         53.27         69.30         6.91 o
   1  -3  11         38.85         28.25         6.75 o
   2  -3  11          1.58          0.60         2.45 o
   3  -3  11        165.49        159.15         5.61 o
   4  -3  11        401.52        417.74         9.58 o
   5  -3  11          0.02          0.00         1.46 o
   6  -3  11         42.83         37.75         3.10 o
   7  -3  11          3.75          6.13         1.75 o
   8  -3  11         40.08         42.04         4.53 o
   9  -3  11          3.79          0.94         2.99 o
  10  -3  11         15.35         16.21         3.84 o
  11  -3  11         33.59         34.60         9.27 o
  -6  -2  11        228.06        248.53        15.92 o
  -5  -2  11          5.87          5.02         3.16 o
  -4  -2  11         24.01         35.92         4.47 o
  -3  -2  11         11.69          2.10         2.63 o
  -2  -2  11         70.56         64.18         6.08 o
  -1  -2  11          2.10          0.00         2.74 o
   0  -2  11         15.38         13.80         3.31 o
   1  -2  11         15.91         14.87         4.01 o
   2  -2  11        253.91        252.88         9.80 o
   3  -2  11        103.92         87.89         5.20 o
   4  -2  11        523.00        503.14         9.10 o
   5  -2  11         12.36          9.71         1.72 o
   6  -2  11        238.30        218.41        10.80 o
   7  -2  11         16.38         16.40         3.12 o
   8  -2  11         22.08         20.29         3.36 o
   9  -2  11         36.78         48.59         9.49 o
  10  -2  11          0.31          0.00         4.25 o
  11  -2  11         95.50        102.44         9.12 o
  -6  -1  11         52.55         62.32         9.57 o
  -5  -1  11         15.28         16.92         3.36 o
  -4  -1  11        123.90        123.34         7.32 o
  -3  -1  11        261.03        288.16        10.54 o
  -2  -1  11          2.09          0.71         2.02 o
  -1  -1  11          0.34          1.45         2.76 o
   0  -1  11        142.41        122.69         8.58 o
   1  -1  11        269.29        256.46        11.04 o
   2  -1  11        260.69        253.89         7.94 o
   3  -1  11        147.61        141.14         7.30 o
   4  -1  11         64.64         59.64         5.02 o
   5  -1  11        842.91        819.29        16.90 o
   6  -1  11        214.98        209.04         8.90 o
   7  -1  11         72.67         72.86         5.63 o
   8  -1  11         73.43         66.46         5.71 o
   9  -1  11         89.15         87.71         8.19 o
  10  -1  11         17.79         21.61         4.34 o
  11  -1  11         36.90         32.86         6.28 o
  12  -1  11         71.86         92.47         9.13 o
  -6   0  11          0.02          0.00         3.08 o
  -5   0  11          0.61          0.00         3.09 o
  -4   0  11         65.06         60.93         9.48 o
  -3   0  11         50.02         49.34         5.65 o
  -2   0  11        129.45        119.51         7.84 o
  -1   0  11        153.78        144.14         8.35 o
   0   0  11        103.71         81.28         6.29 o
   1   0  11        103.75         89.42         5.60 o
   2   0  11         85.01         77.30         4.64 o
   3   0  11         97.80        105.22         5.08 o
   4   0  11          6.87          6.11         2.34 o
   5   0  11        240.35        253.33        12.38 o
   6   0  11        323.68        338.82        11.13 o
   7   0  11          0.50          0.00         1.69 o
   8   0  11          4.50          6.82         3.64 o
   9   0  11         26.84         28.43         3.97 o
  10   0  11          7.07          0.00         2.34 o
  11   0  11         31.17         34.11         7.05 o
  12   0  11          5.73          0.00         4.91 o
  -6   1  11          2.46          0.00         3.24 o
  -5   1  11         15.65          9.98         3.79 o
  -4   1  11         52.73         61.73         5.63 o
  -3   1  11          2.05          3.30         2.59 o
  -2   1  11        326.19        343.99        11.45 o
  -1   1  11          1.90          4.80         2.54 o
   0   1  11        429.31        387.07         9.81 o
   1   1  11        239.71        210.79         7.15 o
   2   1  11          0.01          1.06         1.59 o
   3   1  11         41.67         46.96         3.53 o
   4   1  11        189.85        196.33         8.09 o
   5   1  11         66.46         66.90         5.20 o
   6   1  11        207.43        214.06         9.87 o
   7   1  11          0.16          0.06         1.39 o
   8   1  11          0.22          0.00         2.12 o
   9   1  11         47.87         40.38         4.51 o
  10   1  11        113.14        105.75         9.35 o
  11   1  11         89.23        110.20         9.64 o
  12   1  11         24.07         15.05         4.48 o
  13   1  11          6.55          0.00         4.70 o
  -6   2  11         12.30         16.47         6.82 o
  -5   2  11         18.69         18.14         5.15 o
  -4   2  11         83.43         80.45         7.61 o
  -3   2  11         61.17         52.73         7.15 o
  -2   2  11          0.00          0.00         1.85 o
  -1   2  11         10.76          8.92         1.86 o
   0   2  11        143.05        127.55         6.44 o
   1   2  11         49.42         52.34         3.67 o
   2   2  11          8.22          9.57         2.09 o
   3   2  11         94.08         93.47         4.81 o
   4   2  11         21.11         22.94         2.95 o
   5   2  11          3.21          0.00         3.55 o
   6   2  11          0.94          0.00         2.78 o
   7   2  11          0.15          2.06         2.31 o
   8   2  11         67.35         63.24         5.39 o
   9   2  11          5.23          0.00         2.68 o
  10   2  11          0.68          0.00         2.81 o
  11   2  11          4.34          0.00         2.66 o
  12   2  11         68.97         66.47         7.97 o
  13   2  11         37.48         46.32        10.12 o
  -5   3  11          1.13          2.90         4.62 o
  -4   3  11         44.41         45.47         5.97 o
  -3   3  11         17.55         16.54         3.33 o
  -2   3  11          4.97         11.04         2.95 o
  -1   3  11         70.05         67.29         4.88 o
   0   3  11         25.31         21.53         3.09 o
   1   3  11         29.44         30.59         2.60 o
   2   3  11         42.65         40.57         3.22 o
   3   3  11        163.73        164.30         7.07 o
   4   3  11         24.88         28.31         2.96 o
   5   3  11          1.57          4.94         3.64 o
   6   3  11         28.92         24.86         3.49 o
   7   3  11         61.47         56.15         4.94 o
   8   3  11        108.75        110.26         7.07 o
   9   3  11          0.08          3.76         2.59 o
  10   3  11         24.01         27.02         4.25 o
  11   3  11         49.56         50.31         9.43 o
  12   3  11         25.32         25.47        15.99 o
  -5   4  11         31.23         44.15         8.15 o
  -4   4  11         10.07          7.30         3.24 o
  -3   4  11          5.47          0.00         3.03 o
  -2   4  11          0.44          0.00         2.35 o
  -1   4  11          9.86         10.69         2.77 o
   0   4  11          3.79          5.27         1.75 o
   1   4  11          4.60          2.49         1.30 o
   2   4  11          5.35          4.41         1.41 o
   3   4  11         31.61         29.26         2.44 o
   4   4  11        119.02        117.31         8.05 o
   5   4  11         12.71          8.05         2.07 o
   6   4  11          1.52          0.29         2.55 o
   7   4  11          0.02          0.00         1.99 o
   8   4  11         73.32         67.44         5.79 o
   9   4  11          8.33          7.10         2.99 o
  10   4  11          1.95          0.00         2.32 o
  11   4  11        101.95        107.81         8.79 o
  12   4  11         25.10         26.06        14.22 o
  -5   5  11          5.84          0.00         5.21 o
  -4   5  11         14.02          6.66         3.72 o
  -3   5  11         42.69         41.69         5.54 o
  -2   5  11          2.25          0.60         1.92 o
  -1   5  11         14.13         13.01         3.30 o
   0   5  11        184.61        184.02         8.14 o
   1   5  11        137.81        149.72         6.83 o
   2   5  11          0.06          0.07         1.33 o
   3   5  11         22.34         27.01         2.73 o
   4   5  11         11.90          8.12         1.96 o
   5   5  11         90.87         82.91         4.41 o
   6   5  11          8.43          8.77         2.16 o
   7   5  11         87.58        101.45         6.63 o
   8   5  11         85.28         86.83         6.40 o
   9   5  11          0.42          1.64         2.22 o
  10   5  11         14.36         11.86         3.65 o
  11   5  11          0.53          0.99         2.68 o
  12   5  11         52.17         70.57         8.62 o
  -4   6  11         23.13         33.67        11.40 o
  -3   6  11         29.35         29.93         5.11 o
  -2   6  11        162.76        178.31        12.71 o
  -1   6  11          2.63          3.73         2.13 o
   0   6  11          3.36          2.78         3.67 o
   1   6  11          4.72          2.25         2.11 o
   2   6  11         99.11         97.90         6.02 o
   3   6  11         21.42         21.05         2.76 o
   4   6  11        162.13        160.34         6.84 o
   5   6  11          4.56          2.51         1.72 o
   6   6  11          2.89          4.26         1.44 o
   7   6  11          4.33          3.64         1.75 o
   8   6  11          4.00          0.84         2.05 o
   9   6  11          9.39          6.68         2.81 o
  10   6  11         44.27         38.52         6.01 o
  11   6  11          0.17          2.05         2.85 o
  -3   7  11          7.21          0.21         4.16 o
  -2   7  11          7.03          6.75         3.15 o
  -1   7  11         18.21         21.19         3.37 o
   0   7  11         11.98          6.37         2.96 o
   1   7  11         17.98         14.88         3.32 o
   2   7  11        366.15        382.14        12.60 o
   3   7  11         75.63         79.32         4.84 o
   4   7  11         27.70         26.00         3.30 o
   5   7  11        109.87        103.84         5.84 o
   6   7  11         15.36         10.34         2.00 o
   7   7  11          0.95          1.64         2.22 o
   8   7  11          6.76          6.44         2.74 o
   9   7  11          0.29          0.00         4.65 o
  10   7  11         18.84         28.13         5.00 o
  11   7  11          2.23          1.42         2.44 o
  -3   8  11          4.44          0.00         6.57 o
  -2   8  11          8.56          8.33         2.73 o
  -1   8  11         39.74         38.63         5.31 o
   0   8  11          0.03          0.00         2.71 o
   1   8  11        237.93        234.85        10.14 o
   2   8  11        147.00        137.03         9.01 o
   3   8  11         26.07         25.38         4.36 o
   4   8  11          9.97          8.11         2.33 o
   5   8  11          7.92          5.34         2.36 o
   6   8  11          5.43          6.73         2.18 o
   7   8  11          1.96          4.35         2.14 o
   8   8  11         41.80         41.20         4.58 o
   9   8  11         12.39          7.08         2.44 o
  10   8  11        118.43        122.89        10.15 o
  11   8  11          6.97          1.89         5.01 o
  -2   9  11         41.51         29.12         9.04 o
  -1   9  11          2.59          0.00         2.93 o
   0   9  11          0.14          0.00         2.55 o
   1   9  11         37.70         30.89         3.99 o
   2   9  11        292.80        312.53        11.69 o
   3   9  11         91.97        103.44         6.83 o
   4   9  11          0.15          0.18         2.09 o
   5   9  11          0.49          1.13         2.16 o
   6   9  11          8.05         15.53         3.03 o
   7   9  11         12.57          3.38         2.05 o
   8   9  11         11.28         11.69         3.67 o
   9   9  11         31.98         32.61         4.77 o
  10   9  11        238.31        234.48        27.50 o
  -1  10  11         34.93         54.86        19.64 o
   0  10  11          1.40          0.68         1.44 o
   1  10  11         11.28          6.71         2.97 o
   2  10  11         17.12         21.54         3.80 o
   3  10  11          7.39          5.98         2.51 o
   4  10  11         12.40         12.84         3.37 o
   5  10  11          2.26          7.56         3.72 o
   6  10  11         34.20         39.84         4.43 o
   7  10  11          0.45          0.00         2.27 o
   8  10  11          1.64          0.00         2.28 o
   9  10  11          7.96          7.03         9.12 o
   2  11  11          2.12          8.10         3.16 o
   3  11  11          1.43          0.00         4.76 o
   4  11  11          2.67          3.37         4.25 o
   5  11  11          0.00          0.65         2.97 o
   6  11  11          3.11          5.54         3.73 o
   7  11  11          1.15          0.00         4.36 o
   8  11  11         26.29         53.55        12.12 o
   2  -9  12         26.29         23.56         5.77 o
   3  -9  12          2.95          7.78         3.85 o
   4  -9  12          0.72          0.00         6.38 o
   0  -8  12         94.87         90.36        14.13 o
   1  -8  12        105.45        116.62         8.16 o
   2  -8  12          4.61          7.90         2.88 o
   3  -8  12         70.02         78.19         5.67 o
   4  -8  12          4.58          0.00         2.69 o
   5  -8  12        164.63        180.15         9.07 o
   6  -8  12         37.95         55.23         5.48 o
  -2  -7  12         44.92         38.30        10.08 o
  -1  -7  12          5.66          4.73         3.27 o
   0  -7  12        116.65        112.37        11.20 o
   1  -7  12         32.99         30.95         5.38 o
   2  -7  12         19.90         19.18         3.47 o
   3  -7  12          0.48          0.00         2.69 o
   4  -7  12          3.00          0.00         2.50 o
   5  -7  12         94.43        116.19         7.13 o
   6  -7  12          0.00          4.51         3.13 o
   7  -7  12        106.28        109.92         6.86 o
   8  -7  12         67.70         80.11        14.72 o
  -3  -6  12         20.35         14.22         5.89 o
  -2  -6  12          4.34         11.34         3.47 o
  -1  -6  12         45.70         51.34         6.68 o
   0  -6  12         17.36         27.84         7.14 o
   1  -6  12         11.16         11.23         4.18 o
   2  -6  12          0.14          0.14         1.56 o
   3  -6  12        142.76        153.42         6.75 o
   4  -6  12         18.33         17.34         2.88 o
   5  -6  12         19.93         26.61         3.36 o
   6  -6  12          6.92          3.85         2.90 o
   7  -6  12         58.70         59.80         6.13 o
   8  -6  12          0.01          0.00         3.20 o
   9  -6  12          0.48         11.34         8.15 o
  -4  -5  12         44.93         60.79        14.97 o
  -3  -5  12          5.47          3.86         3.58 o
  -2  -5  12          4.35          5.97         3.33 o
  -1  -5  12          4.84          7.14         3.84 o
   0  -5  12          1.21          2.48         2.37 o
   1  -5  12         15.46         15.88         5.32 o
   2  -5  12        264.82        302.54        11.29 o
   3  -5  12          1.30          0.00         2.99 o
   4  -5  12         61.82         64.20         4.26 o
   5  -5  12         22.45         26.50         3.39 o
   6  -5  12          0.02          0.00         3.60 o
   7  -5  12         62.14         54.65         6.31 o
   8  -5  12          9.81          4.92         3.14 o
   9  -5  12         27.82         31.44         5.98 o
  -5  -4  12         18.40         30.78        15.62 o
  -4  -4  12        119.73        122.68        10.35 o
  -3  -4  12         33.53         42.99         6.60 o
  -2  -4  12          3.87          4.91         7.23 o
  -1  -4  12         22.39         21.86         4.81 o
   0  -4  12         48.39         34.51         5.07 o
   1  -4  12          9.20          6.40         3.10 o
   2  -4  12         37.61         33.85         3.72 o
   3  -4  12          1.08          2.90         2.30 o
   4  -4  12          7.53          4.24         2.53 o
   5  -4  12          1.13          0.00         2.46 o
   6  -4  12         31.75         35.67         5.99 o
   7  -4  12         10.17          7.67         3.89 o
   8  -4  12          2.63          1.89         1.71 o
   9  -4  12          3.22          3.43         6.06 o
  10  -4  12          9.02         16.50         4.00 o
  -5  -3  12         73.18         81.93        16.95 o
  -4  -3  12        335.91        378.53        17.19 o
  -3  -3  12          0.14          1.11         3.38 o
  -2  -3  12         10.14          8.37         3.27 o
  -1  -3  12         10.69          4.63         3.10 o
   0  -3  12         10.18          6.53         4.09 o
   1  -3  12         43.14         38.63         5.96 o
   2  -3  12         51.49         49.46         6.40 o
   3  -3  12         96.41         94.89         6.97 o
   4  -3  12          8.50          7.06         2.89 o
   5  -3  12          9.63         10.36         3.24 o
   6  -3  12          5.91          7.95         2.68 o
   7  -3  12         96.14         98.06         7.09 o
   8  -3  12         20.55         21.46         3.53 o
   9  -3  12          0.89          5.19         3.62 o
  10  -3  12         15.68         22.46         4.58 o
  11  -3  12         38.13         38.29        10.78 o
  -5  -2  12         29.99         41.60        11.29 o
  -4  -2  12          9.86         14.10         3.25 o
  -3  -2  12          1.19          3.41         3.03 o
  -2  -2  12         29.69         31.81         4.99 o
  -1  -2  12         13.90         14.20         3.53 o
   0  -2  12         66.45         77.04         6.51 o
   1  -2  12         55.98         60.17         5.31 o
   2  -2  12         43.03         40.29         4.52 o
   3  -2  12         13.93         17.56         3.43 o
   4  -2  12         22.12         16.11         3.39 o
   5  -2  12         40.60         40.15         4.52 o
   6  -2  12         48.21         49.68         5.25 o
   7  -2  12        100.12         88.73         6.53 o
   8  -2  12         29.57         37.00         4.40 o
   9  -2  12         45.08         47.85         6.58 o
  10  -2  12          6.91          8.40         3.80 o
  11  -2  12          5.12          2.34         4.33 o
  -5  -1  12          1.95          9.78         6.81 o
  -4  -1  12         99.63        111.19         8.81 o
  -3  -1  12          0.22          0.00         3.17 o
  -2  -1  12         30.59         32.15         4.71 o
  -1  -1  12         23.63         14.53         3.51 o
   0  -1  12          2.86          0.00         2.38 o
   1  -1  12          0.92          1.03         2.01 o
   2  -1  12          1.72          0.00         2.05 o
   3  -1  12          0.00          5.56         2.61 o
   4  -1  12        312.00        313.25        13.18 o
   5  -1  12        131.96        116.23         7.01 o
   6  -1  12        115.56        106.31         7.66 o
   7  -1  12        152.00        149.64         8.68 o
   8  -1  12         47.31         51.83         5.07 o
   9  -1  12         73.50         72.77         6.20 o
  10  -1  12         85.85         84.16         8.23 o
  11  -1  12         21.32         22.22         5.13 o
  12  -1  12          8.85         23.11         7.94 o
  -5   0  12          8.61          3.59         4.04 o
  -4   0  12         46.24         48.62         6.13 o
  -3   0  12          4.01          9.21         3.67 o
  -2   0  12          4.46          2.12         3.22 o
  -1   0  12        134.28        127.06         7.16 o
   0   0  12         16.81         12.62         2.65 o
   1   0  12        110.46        109.36         5.63 o
   2   0  12         19.34         15.27         3.46 o
   3   0  12        110.03        105.22         6.56 o
   4   0  12        888.98        892.70        18.15 o
   5   0  12        156.90        154.69         7.91 o
   6   0  12        217.40        217.89         9.47 o
   7   0  12          1.10          0.00         2.20 o
   8   0  12         16.01         19.74         3.40 o
   9   0  12          0.03          0.00         2.45 o
  10   0  12         36.68         36.42         6.26 o
  11   0  12        101.40        114.36        10.02 o
  12   0  12         85.60         84.12        16.40 o
  -5   1  12         11.32         23.81         5.95 o
  -4   1  12          8.65          3.83         3.78 o
  -3   1  12         82.33         78.37         6.23 o
  -2   1  12        111.33        115.57         7.31 o
  -1   1  12          8.69          7.54         2.22 o
   0   1  12         59.21         42.94         3.89 o
   1   1  12         24.56         15.29         3.27 o
   2   1  12        333.65        301.88         9.72 o
   3   1  12          0.42          0.30         1.87 o
   4   1  12        365.08        389.05        11.94 o
   5   1  12          1.10          0.00         2.09 o
   6   1  12        117.09        120.28         7.12 o
   7   1  12         36.56         35.79         4.86 o
   8   1  12         42.00         44.87         5.04 o
   9   1  12         62.61         58.99         5.55 o
  10   1  12          8.34          1.46         4.22 o
  11   1  12          3.97          0.05         2.10 o
  12   1  12          0.64         10.40         6.32 o
  -5   2  12          0.83          0.00         5.42 o
  -4   2  12         63.54         73.63         9.41 o
  -3   2  12        150.31        146.18         9.72 o
  -2   2  12          9.57         12.11         3.92 o
  -1   2  12          6.65          4.23         3.58 o
   0   2  12         75.98         71.59         4.44 o
   1   2  12          0.51          0.86         1.52 o
   2   2  12          6.70          8.27         2.10 o
   3   2  12         87.85         76.35         6.26 o
   4   2  12          1.73          2.19         2.25 o
   5   2  12         17.98         13.21         3.14 o
   6   2  12         77.88         82.38         5.95 o
   7   2  12         40.64         35.74         4.60 o
   8   2  12         16.11         11.88         2.91 o
   9   2  12         13.76         17.04         3.72 o
  10   2  12          4.90          3.48         2.69 o
  11   2  12          3.17          3.62         4.25 o
  12   2  12         40.54         42.05         7.02 o
  -4   3  12         14.48         23.91         6.48 o
  -3   3  12          0.35          7.42         4.59 o
  -2   3  12         22.68         17.42         4.12 o
  -1   3  12          4.35          3.96         3.38 o
   0   3  12         34.36         36.14         3.93 o
   1   3  12         42.35         39.98         4.55 o
   2   3  12         22.68         18.52         2.64 o
   3   3  12         17.17         12.82         2.33 o
   4   3  12          0.59          0.56         1.86 o
   5   3  12          1.76          0.00         1.69 o
   6   3  12          1.31          0.00         2.71 o
   7   3  12         39.79         41.92         4.64 o
   8   3  12          2.25          1.34         3.26 o
   9   3  12         34.20         32.35         5.76 o
  10   3  12         18.39         17.14         3.88 o
  11   3  12          0.13          1.26         4.83 o
  12   3  12          4.18          2.84         5.95 o
  -4   4  12        188.16        214.22        15.68 o
  -3   4  12         12.00         14.19         5.26 o
  -2   4  12          7.32          7.14         4.43 o
  -1   4  12         17.82         18.27         3.96 o
   0   4  12         24.84         13.32         6.52 o
   1   4  12         10.55          5.81         1.96 o
   2   4  12         29.15         26.65         3.39 o
   3   4  12        171.84        182.21         7.01 o
   4   4  12          0.30          4.36         1.99 o
   5   4  12          6.28          4.51         2.21 o
   6   4  12          0.73          0.00         2.00 o
   7   4  12          0.90          4.95         2.18 o
   8   4  12         15.13         26.38         3.86 o
   9   4  12         63.36         65.43         5.79 o
  10   4  12          0.78          0.00         2.23 o
  11   4  12          0.04          0.00         2.16 o
  12   4  12         14.33         23.78         9.16 o
  -4   5  12          0.65          0.00         5.41 o
  -3   5  12          3.67          2.53         2.82 o
  -2   5  12         37.48         40.58         6.62 o
  -1   5  12         16.87         16.89         5.73 o
   0   5  12        113.61        116.90         7.49 o
   1   5  12          4.63          3.46         2.41 o
   2   5  12         12.06         10.76         2.69 o
   3   5  12          4.82          5.40         2.22 o
   4   5  12          6.63          6.97         2.26 o
   5   5  12          2.01          0.00         2.05 o
   6   5  12         39.87         38.71         4.52 o
   7   5  12          1.36          0.02         2.27 o
   8   5  12          4.41          4.26         2.50 o
   9   5  12          6.58          5.94         2.82 o
  10   5  12         52.40         60.73         7.13 o
  11   5  12         21.36         15.68         4.52 o
  -3   6  12          4.24          5.83         7.35 o
  -2   6  12          6.81          4.26         3.35 o
  -1   6  12          9.42          5.19         3.18 o
   0   6  12          2.47          4.47         2.91 o
   1   6  12         93.91         88.70         6.01 o
   2   6  12         12.81         13.83         3.14 o
   3   6  12        125.62        147.55         7.38 o
   4   6  12         13.01         10.69         2.79 o
   5   6  12         17.23         11.04         2.77 o
   6   6  12        160.64        164.20         8.54 o
   7   6  12          5.75          2.10         2.52 o
   8   6  12          0.19          0.00         2.22 o
   9   6  12          0.51          0.00         4.59 o
  10   6  12          0.64          3.74         5.14 o
  11   6  12         17.91         27.81         5.66 o
  -3   7  12          4.90          0.00         7.05 o
  -2   7  12          4.64          0.00         2.86 o
  -1   7  12         58.85         48.99         6.48 o
   0   7  12         44.96         41.46         4.53 o
   1   7  12          3.79          2.05         2.12 o
   2   7  12        492.33        514.19        14.18 o
   3   7  12         49.35         57.53         4.34 o
   4   7  12         32.23         37.48         3.70 o
   5   7  12          2.96          4.75         2.98 o
   6   7  12         34.00         30.79         4.16 o
   7   7  12         15.57         17.62         3.69 o
   8   7  12         57.06         57.94         5.58 o
   9   7  12         17.02         15.42         3.79 o
  10   7  12         26.10         24.44         5.12 o
  11   7  12          0.94         20.90        15.30 o
  -2   8  12          3.20          9.29         7.16 o
  -1   8  12          0.32          0.00         2.76 o
   0   8  12         10.17          8.45         3.37 o
   1   8  12         13.79         24.94         3.84 o
   2   8  12        199.36        221.56         9.73 o
   3   8  12          3.74          3.20         2.42 o
   4   8  12         81.86         94.63         5.92 o
   5   8  12         81.32         92.96         6.03 o
   6   8  12         29.21         18.51         3.00 o
   7   8  12          0.46          0.67         4.23 o
   8   8  12          3.79          1.95         2.23 o
   9   8  12         43.79         45.84         7.20 o
  10   8  12          0.72          1.43         2.90 o
  11   8  12          0.64          0.00         8.82 o
  -1   9  12          1.18          0.00         8.34 o
   0   9  12          0.47          0.00         2.34 o
   1   9  12         14.41          6.06         2.43 o
   2   9  12         92.47         93.45         6.67 o
   3   9  12          0.75          0.00         2.21 o
   4   9  12         26.54         30.07         4.06 o
   5   9  12         35.71         30.82         4.33 o
   6   9  12          3.02          3.30         3.08 o
   7   9  12         10.31         13.40         3.98 o
   8   9  12          0.33          2.15         4.18 o
   9   9  12         42.54         44.26         6.60 o
   1  10  12         31.68         41.29        11.95 o
   2  10  12         18.40         18.50         4.00 o
   3  10  12          0.01          0.00         3.33 o
   4  10  12          0.08          0.00         2.17 o
   5  10  12          8.23          8.04         2.62 o
   6  10  12          0.56          0.00         3.78 o
   7  10  12         12.71         13.58         3.66 o
   8  10  12         43.27         54.56        11.80 o
   3  11  12         12.52         33.48        11.70 o
   4  11  12          1.97          0.00         6.84 o
   5  11  12          6.56         11.30         8.89 o
   6  11  12          9.81          2.45         2.98 o
   2  -8  13         38.31         46.80        10.31 o
   4  -8  13          0.00          0.00         8.97 o
   5  -8  13         13.60         22.05        10.03 o
  -1  -7  13          2.71         10.26         5.52 o
   0  -7  13         17.34         12.07         9.23 o
   1  -7  13         43.13         54.02         5.83 o
   2  -7  13         56.80         66.62         6.49 o
   3  -7  13         99.86        111.53        11.32 o
   4  -7  13         21.09         14.66         6.73 o
   5  -7  13          0.22          0.00         4.78 o
   6  -7  13          2.52          2.02         6.33 o
   7  -7  13         55.93         50.60         9.92 o
  -1  -6  13          3.13          4.54         2.94 o
   0  -6  13          0.83          3.22         6.05 o
   1  -6  13         10.65          9.15         4.38 o
   2  -6  13        151.15        147.25         9.57 o
   3  -6  13          5.80          9.34         3.68 o
   4  -6  13        141.84        154.55         9.49 o
   5  -6  13        217.60        241.23        14.81 o
   6  -6  13         18.11          7.76         8.86 o
   7  -6  13        100.38        124.23        14.89 o
   8  -6  13         12.29         34.87         8.91 o
  -2  -5  13         48.59         72.88         9.94 o
  -1  -5  13         41.08         48.58        13.48 o
   0  -5  13         30.82         25.19         6.37 o
   1  -5  13          6.74          5.47         2.78 o
   2  -5  13         42.20         43.82         5.14 o
   3  -5  13        309.39        322.22        13.11 o
   4  -5  13         31.70         31.91         5.00 o
   5  -5  13          4.12          0.60         3.38 o
   6  -5  13          5.26         10.20         6.38 o
   7  -5  13          0.55          0.00         2.46 o
   8  -5  13         11.22         18.43         6.06 o
   9  -5  13          4.52          5.02         5.94 o
  -3  -4  13        130.27        181.44        23.17 o
  -2  -4  13        201.98        252.28        17.50 o
  -1  -4  13         13.71         12.33        10.66 o
   0  -4  13        139.23        162.60        11.18 o
   1  -4  13          1.99          1.27         2.70 o
   2  -4  13         22.83         18.07         3.74 o
   3  -4  13          9.73          3.31         3.19 o
   4  -4  13         10.46          3.76         2.68 o
   5  -4  13        105.60        104.68         7.57 o
   6  -4  13         76.51         73.82         6.73 o
   7  -4  13         22.66         17.56         4.10 o
   8  -4  13          7.07          4.96         4.93 o
   9  -4  13         13.65         29.98         5.54 o
  10  -4  13          9.30          0.00         4.12 o
  -4  -3  13         55.56        103.82        16.90 o
  -3  -3  13         92.41        124.09        12.24 o
  -2  -3  13          0.24          3.86         4.80 o
  -1  -3  13        138.62        158.55        10.90 o
   0  -3  13         58.86         58.05         6.92 o
   1  -3  13         47.52         51.06         5.44 o
   2  -3  13          4.04         10.40         3.16 o
   3  -3  13         78.97         89.66         7.11 o
   4  -3  13        148.35        163.70         9.03 o
   5  -3  13          0.21          3.03         3.35 o
   6  -3  13         26.12         26.58         4.76 o
   7  -3  13         12.36         14.54         3.86 o
   8  -3  13         28.59         24.13         4.54 o
   9  -3  13          4.65          3.53         3.67 o
  10  -3  13          2.62          2.60         3.63 o
  -4  -2  13        245.03        275.89        21.23 o
  -3  -2  13         27.30         25.14         9.59 o
  -2  -2  13         60.58         65.18         6.93 o
  -1  -2  13          5.72          6.06         3.25 o
   0  -2  13          3.44          1.62         3.35 o
   1  -2  13         23.64         22.70         6.46 o
   2  -2  13          3.52          0.00         3.28 o
   3  -2  13         62.61         52.20         6.69 o
   4  -2  13        132.88        115.66         7.48 o
   5  -2  13          0.46          0.86         2.14 o
   6  -2  13          8.55         11.12         3.06 o
   7  -2  13          0.26          2.28         2.71 o
   8  -2  13          0.04          0.07         2.84 o
   9  -2  13         18.17          9.67         4.07 o
  10  -2  13          0.50          0.00         3.17 o
  11  -2  13          2.92          7.43         6.21 o
  -4  -1  13        146.19        151.60        15.61 o
  -3  -1  13         29.79         20.94         4.07 o
  -2  -1  13          4.70          0.00         3.78 o
  -1  -1  13          2.59          2.13         2.44 o
   0  -1  13          3.83          4.94         2.92 o
   1  -1  13        114.14        115.45         8.71 o
   2  -1  13         46.24         55.49         6.24 o
   3  -1  13          0.41          0.00         2.24 o
   4  -1  13         27.25         24.74         4.12 o
   5  -1  13          4.46          3.25         2.48 o
   6  -1  13         57.15         50.44         5.24 o
   7  -1  13         17.29         19.17         3.79 o
   8  -1  13          0.39          0.07         2.47 o
   9  -1  13          0.98          2.49         1.93 o
  10  -1  13         15.50         18.36         6.25 o
  11  -1  13          0.65          6.02         4.43 o
  -4   0  13        171.01        183.49        11.60 o
  -3   0  13          2.24          0.00         4.42 o
  -2   0  13          8.99          6.64         2.56 o
  -1   0  13         23.62         29.91         3.57 o
   0   0  13          1.23          7.24         2.11 o
   1   0  13          0.36          4.99         2.23 o
   2   0  13          9.64         11.03         3.02 o
   3   0  13         39.64         35.08         5.38 o
   4   0  13          1.30          0.00         2.12 o
   5   0  13        154.64        156.84         8.39 o
   6   0  13        281.26        260.09        11.25 o
   7   0  13         89.34         75.86         6.50 o
   8   0  13          7.13          2.34         4.45 o
   9   0  13          5.65          9.79         4.88 o
  10   0  13          0.11          0.00         3.06 o
  11   0  13          0.88          0.00         3.73 o
  12   0  13          0.27          5.66         5.90 o
  -4   1  13         32.28         22.99         5.38 o
  -3   1  13          2.38          0.00         3.58 o
  -2   1  13         10.52          1.89         4.55 o
  -1   1  13          9.76         14.37         3.84 o
   0   1  13          4.91          3.18         2.51 o
   1   1  13         16.77         20.27         3.51 o
   2   1  13        118.78        114.50         6.48 o
   3   1  13        112.41         98.08         6.53 o
   4   1  13        228.03        238.52         9.91 o
   5   1  13        262.31        252.20        10.37 o
   6   1  13          6.73          3.93         2.72 o
   7   1  13         41.71         42.73         4.96 o
   8   1  13         93.10         93.34         6.98 o
   9   1  13        187.07        193.29        10.00 o
  10   1  13         70.20         72.67         6.45 o
  11   1  13         55.10         49.22         7.29 o
  12   1  13          0.75          2.34         4.17 o
  -4   2  13          2.10          0.00        10.28 o
  -3   2  13         64.94         57.44         8.08 o
  -2   2  13          0.00          0.00         4.19 o
  -1   2  13         36.80         48.63         6.21 o
   0   2  13          0.24          2.60         2.21 o
   1   2  13          0.72          0.00         2.02 o
   2   2  13         25.38         25.98         2.95 o
   3   2  13         17.44         15.54         4.24 o
   4   2  13        372.60        375.92        12.34 o
   5   2  13        188.58        209.43         9.43 o
   6   2  13         76.48         72.63         6.09 o
   7   2  13        187.41        201.43         9.76 o
   8   2  13         41.13         49.58         5.06 o
   9   2  13          2.86          4.16         1.97 o
  10   2  13          0.00          0.80         2.69 o
  11   2  13         22.59         13.62         9.15 o
  12   2  13         10.96         27.88         7.12 o
  -3   3  13         14.73         16.82         9.30 o
  -2   3  13         18.48         21.63         4.78 o
  -1   3  13         68.60         62.68         6.46 o
   0   3  13          2.64          1.90         2.24 o
   1   3  13          0.01          0.89         2.56 o
   2   3  13        346.33        352.51         9.80 o
   3   3  13         27.25         23.00         2.66 o
   4   3  13          2.18          7.84         2.58 o
   5   3  13         11.46          7.99         3.90 o
   6   3  13        219.90        236.17        10.32 o
   7   3  13          1.03          0.00         2.07 o
   8   3  13         93.11         98.33         7.13 o
   9   3  13          0.02          0.00         2.71 o
  10   3  13         25.39         13.99         3.76 o
  11   3  13          0.38          0.00         2.57 o
  -3   4  13          6.31          0.72         5.70 o
  -2   4  13         14.56         17.02         5.21 o
  -1   4  13          1.07          4.99         3.38 o
   0   4  13          6.99          2.65         3.32 o
   1   4  13         30.50         37.49         4.31 o
   2   4  13        140.73        140.26         8.23 o
   3   4  13         15.55         11.02         2.85 o
   4   4  13         32.83         27.11         3.91 o
   5   4  13          1.05          2.23         2.54 o
   6   4  13          0.02          0.00         2.31 o
   7   4  13          0.06          0.00         2.26 o
   8   4  13          3.04          6.42         4.18 o
   9   4  13         29.92         25.98         5.12 o
  10   4  13          0.87          2.13         3.21 o
  11   4  13          1.24          2.32         4.99 o
  -2   5  13          9.45          4.42         5.13 o
  -1   5  13          2.62          9.19         3.18 o
   0   5  13          8.45          5.95         3.30 o
   1   5  13         23.57         25.43         4.16 o
   2   5  13          3.36          0.53         2.01 o
   3   5  13          3.02          4.30         2.28 o
   4   5  13          1.53          0.34         2.16 o
   5   5  13         45.48         44.30         5.65 o
   6   5  13         28.19         38.64         4.44 o
   7   5  13          2.79          0.04         1.11 o
   8   5  13         54.87         71.14         6.31 o
   9   5  13          0.02          0.00         2.47 o
  10   5  13         41.86         35.54         5.43 o
  11   5  13          0.00          0.00         3.36 o
  -2   6  13         17.72         35.23        11.49 o
  -1   6  13          1.01          0.03         4.30 o
   0   6  13         11.70          7.19         3.54 o
   1   6  13          5.46          0.00         3.05 o
   2   6  13         85.30         91.27         7.69 o
   3   6  13          2.11          3.27         2.46 o
   4   6  13         31.64         32.31         4.25 o
   5   6  13          8.56          0.00         6.74 o
   6   6  13         16.50         14.77         3.78 o
   7   6  13          0.01          0.00         2.83 o
   8   6  13          3.97          0.00         2.38 o
   9   6  13          5.76          4.40         3.14 o
  10   6  13         24.63         20.27         4.66 o
  11   6  13          1.93          7.22        10.91 o
  -1   7  13          7.14         10.41         6.11 o
   0   7  13          6.23          0.00         2.87 o
   1   7  13          0.18          0.00         3.10 o
   2   7  13         45.30         32.98         4.74 o
   3   7  13         72.96         79.68         7.25 o
   4   7  13          1.11          5.22         2.20 o
   5   7  13         83.60         92.47         7.82 o
   6   7  13         47.77         58.10         6.70 o
   7   7  13         15.13          9.16         3.25 o
   8   7  13          7.69          6.43         3.10 o
   9   7  13         22.88         23.95         4.35 o
  10   7  13         18.88          1.21         2.49 o
   0   8  13         46.97         51.86        10.08 o
   1   8  13          8.41          4.18         3.18 o
   2   8  13         27.66         41.97         5.56 o
   3   8  13         12.59         18.01         3.87 o
   4   8  13          3.97          1.06         3.12 o
   5   8  13        101.79         93.65         7.19 o
   6   8  13         70.99         56.11         5.68 o
   7   8  13          5.21          6.93         3.89 o
   8   8  13         23.97         20.17         5.74 o
   9   8  13          0.01          0.00         2.13 o
   1   9  13          5.51          0.00         6.15 o
   2   9  13         36.16         29.94         5.38 o
   3   9  13         13.43          9.62         3.90 o
   4   9  13         85.82         85.05         8.57 o
   5   9  13         52.59         50.68         6.14 o
   6   9  13          0.25          0.00         3.06 o
   7   9  13          1.57          0.00         4.51 o
   8   9  13          0.67          0.00         3.98 o
   9   9  13          4.70          6.50         6.48 o
   3  10  13        138.38        107.49        19.13 o
   4  10  13         66.65         69.38        14.33 o
   5  10  13          3.82          0.64         6.57 o
   6  10  13         35.14         32.48        10.25 o
   7  10  13          1.77          0.00         4.10 o
   2  -7  14        309.20        373.12        27.29 o
   3  -7  14          0.15          3.61         7.44 o
   4  -7  14          1.91          0.00         4.98 o
   5  -7  14          0.16         24.23        10.64 o
   1  -6  14        216.16        226.16        21.62 o
   2  -6  14         47.82         52.29         5.95 o
   3  -6  14          1.33          3.71         2.92 o
   4  -6  14          0.13          0.00         4.06 o
   5  -6  14          3.16          7.05         4.42 o
   6  -6  14         36.09         29.01         6.97 o
   7  -6  14         89.55        120.06        16.07 o
   0  -5  14          2.42          9.41         4.36 o
   1  -5  14         11.89         14.94         4.22 o
   2  -5  14         16.14         12.72         3.36 o
   3  -5  14          0.44          1.67         2.69 o
   4  -5  14         31.80         35.69         5.95 o
   5  -5  14          1.58          0.00         2.62 o
   6  -5  14         14.24         11.12         4.51 o
   7  -5  14        150.56        144.60        10.00 o
   8  -5  14         15.91         23.04         7.85 o
  -1  -4  14          0.31          0.00         2.64 o
   0  -4  14          5.74          1.06         4.00 o
   1  -4  14         50.55         64.35         6.38 o
   2  -4  14          4.42          7.92         3.20 o
   3  -4  14          0.00          0.00         3.12 o
   4  -4  14         29.48         26.77         4.45 o
   5  -4  14          0.03          0.00         2.26 o
   6  -4  14          1.32          0.68         3.66 o
   7  -4  14         20.42         16.79         5.24 o
   8  -4  14         11.14          4.13         4.97 o
   9  -4  14         60.42         69.59        11.75 o
  -2  -3  14        127.30        171.62        21.69 o
  -1  -3  14          2.23          4.44         5.66 o
   0  -3  14          3.85          1.91         2.87 o
   1  -3  14          3.97          1.58         3.37 o
   2  -3  14         16.47         11.19         5.22 o
   3  -3  14          4.06          5.25         2.73 o
   4  -3  14         12.13         11.83         4.76 o
   5  -3  14         25.92         29.09         4.49 o
   6  -3  14          2.76          1.42         2.86 o
   7  -3  14         15.65          9.87         4.85 o
   8  -3  14         14.99         18.42         4.32 o
   9  -3  14         13.30         15.25         6.18 o
  10  -3  14          1.54          5.32         5.26 o
  -3  -2  14          5.61         18.01         8.18 o
  -2  -2  14          1.00          0.00         5.24 o
  -1  -2  14         48.39         60.23         7.14 o
   0  -2  14         69.59         84.24         7.08 o
   1  -2  14         15.77         12.53         3.30 o
   2  -2  14          1.88          7.20         3.82 o
   3  -2  14          9.77          6.42         3.09 o
   4  -2  14          2.89          0.34         2.79 o
   5  -2  14          1.97          3.91         2.38 o
   6  -2  14         14.20         12.96         3.76 o
   7  -2  14         14.15         11.67         4.29 o
   8  -2  14        107.92        116.92         8.39 o
   9  -2  14         23.76         16.42         4.57 o
  10  -2  14          0.20          0.00         8.47 o
  -3  -1  14          0.20          2.89         4.52 o
  -2  -1  14         71.50         83.46         6.83 o
  -1  -1  14          4.27          2.09         2.45 o
   0  -1  14          4.30          0.77         2.23 o
   1  -1  14         58.29         58.80         5.91 o
   2  -1  14          0.05          1.05         4.03 o
   3  -1  14         18.99         14.69         3.38 o
   4  -1  14         15.34         21.32         3.86 o
   5  -1  14          3.90          5.20         2.23 o
   6  -1  14          0.00          0.00         2.66 o
   7  -1  14          3.96          0.95         2.90 o
   8  -1  14          3.94          1.50         2.49 o
   9  -1  14        125.60        132.80         8.95 o
  10  -1  14         48.78         61.51         7.88 o
  11  -1  14          3.58         13.25         5.22 o
  -3   0  14          2.06          0.66         5.19 o
  -2   0  14         43.23         45.07         5.60 o
  -1   0  14          0.00          0.00         2.75 o
   0   0  14         69.53         87.64         6.74 o
   1   0  14          0.24          1.75         2.95 o
   2   0  14         22.54         24.09         4.71 o
   3   0  14        100.68         96.95         7.04 o
   4   0  14          6.53          6.26         2.45 o
   5   0  14          0.82          0.00         3.30 o
   6   0  14          4.51          0.70         2.11 o
   7   0  14          1.10          0.00         2.13 o
   8   0  14         18.93         21.61         4.25 o
   9   0  14         10.53          8.08         3.12 o
  10   0  14          0.84          0.00         3.94 o
  11   0  14          0.01          0.00         4.89 o
  -3   1  14          1.51          0.76         5.05 o
  -2   1  14        103.81        108.08         9.12 o
  -1   1  14          0.95          3.17         2.64 o
   0   1  14          6.95          6.04         2.84 o
   1   1  14         22.36         22.19         3.50 o
   2   1  14         83.04         86.27         9.58 o
   3   1  14         33.83         26.91         3.88 o
   4   1  14          0.06          0.00         2.39 o
   5   1  14          5.44          0.47         1.89 o
   6   1  14        560.84        606.21        17.01 o
   7   1  14         15.76         17.36         3.54 o
   8   1  14         33.74         25.51         4.51 o
   9   1  14        111.26        116.08         8.35 o
  10   1  14          0.70          0.00         2.33 o
  11   1  14         26.99         26.46         7.17 o
  -3   2  14         10.23         13.11         6.77 o
  -2   2  14          9.64         12.57         4.70 o
  -1   2  14          0.40          1.33         2.01 o
   0   2  14          5.61          1.29         2.64 o
   1   2  14          1.43          0.00         3.20 o
   2   2  14          7.84          8.06         2.58 o
   3   2  14         59.53         61.29         5.46 o
   4   2  14          3.88          0.00         4.18 o
   5   2  14          7.47          5.76         2.59 o
   6   2  14         68.63         66.53         6.29 o
   7   2  14         56.46         62.83         6.28 o
   8   2  14        122.91        131.55         8.43 o
   9   2  14         47.17         43.12         6.97 o
  10   2  14          7.34          0.00         3.05 o
  11   2  14          0.02          8.73         5.38 o
  -2   3  14         25.57         36.73         5.33 o
  -1   3  14        216.56        212.10        11.89 o
   0   3  14         12.25          8.84         2.88 o
   1   3  14          7.96         11.17         2.81 o
   2   3  14         25.57         20.27         4.29 o
   3   3  14         50.05         52.48         5.16 o
   4   3  14        212.52        224.71        10.06 o
   5   3  14          6.29          5.98         2.61 o
   6   3  14         75.58         86.04         6.87 o
   7   3  14          1.33          1.55         2.79 o
   8   3  14          7.64          7.65         5.14 o
   9   3  14          8.85          9.35         3.25 o
  10   3  14         11.68         10.07         3.30 o
  11   3  14          0.91          4.07         3.73 o
  -2   4  14        165.81        178.68        22.04 o
  -1   4  14          7.71          7.11         5.47 o
   0   4  14         16.43         24.70         4.40 o
   1   4  14          2.75          2.97         4.25 o
   2   4  14         19.24         16.91         4.56 o
   3   4  14          4.51          2.92         2.45 o
   4   4  14         29.36         31.61         5.21 o
   5   4  14          2.48          0.00         2.61 o
   6   4  14          7.32          4.50         2.71 o
   7   4  14          4.46          2.73         3.01 o
   8   4  14         40.60         36.95         5.07 o
   9   4  14         72.93         82.52         7.02 o
  10   4  14          0.08          0.00         2.78 o
  11   4  14          0.15          6.05         6.24 o
  -1   5  14         14.62         12.44         3.85 o
   0   5  14         20.27         18.96         6.56 o
   1   5  14         15.37         15.68         3.77 o
   2   5  14         29.03         35.81         4.77 o
   3   5  14          0.80          1.49         2.29 o
   4   5  14         10.44         12.77         3.74 o
   5   5  14          4.60          5.47         2.70 o
   6   5  14          7.31          8.78         3.17 o
   7   5  14          9.26         10.61         3.80 o
   8   5  14         17.27         17.23         5.94 o
   9   5  14          3.72          1.67         2.63 o
  10   5  14          5.47          0.71         4.07 o
  11   5  14         11.67          9.26         4.17 o
  -1   6  14          0.02         11.10         7.49 o
   0   6  14          0.31          0.00         5.64 o
   1   6  14         20.62         10.46         5.66 o
   2   6  14         74.07         77.16         9.42 o
   3   6  14          7.95          6.10         2.86 o
   4   6  14         26.48         25.91         5.03 o
   5   6  14         26.98         26.58         5.07 o
   6   6  14          2.96          6.46         4.48 o
   7   6  14          0.55          0.00         2.78 o
   8   6  14          0.89          0.00         3.01 o
   9   6  14          0.85          3.63         3.37 o
  10   6  14         34.55         31.68         9.12 o
   0   7  14          9.82         12.62         4.37 o
   1   7  14          1.97          2.50         3.26 o
   2   7  14          9.62          5.73         5.11 o
   3   7  14          1.80          0.00         3.24 o
   4   7  14         28.32         32.70         5.80 o
   5   7  14          0.20          0.82         2.28 o
   6   7  14         32.49         41.38         5.68 o
   7   7  14          0.53          0.00         2.59 o
   8   7  14         25.05         29.44         5.02 o
   9   7  14          1.08          2.86         3.81 o
   1   8  14          0.27          6.15         4.36 o
   2   8  14         10.08          8.46         3.04 o
   3   8  14         28.48         18.68         3.89 o
   4   8  14          1.42          7.06         4.46 o
   5   8  14         17.78         15.29         3.34 o
   6   8  14         34.54         36.40         6.54 o
   7   8  14         26.96         31.16         5.85 o
   8   8  14         13.80          1.12         4.61 o
   9   8  14          5.95          0.00         8.94 o
   3   9  14          5.61          9.48         9.48 o
   4   9  14        166.54        148.57        15.26 o
   5   9  14         32.49          8.49         8.10 o
   6   9  14         76.93         84.43        12.99 o
   7   9  14         32.59         37.16         9.50 o
   3  -6  15          1.12          8.26         7.55 o
   4  -6  15         36.12         19.83         9.62 o
   2  -5  15          0.13          0.00         3.83 o
   3  -5  15         92.86        105.06         9.92 o
   4  -5  15         10.30         12.58         4.38 o
   5  -5  15         13.23          5.31         6.40 o
   6  -5  15         68.88         77.69        16.48 o
   1  -4  15         48.73         61.01        11.38 o
   2  -4  15         16.64         19.02         4.02 o
   3  -4  15         44.37         44.33         6.21 o
   4  -4  15         22.91         18.89         4.26 o
   5  -4  15        115.05        124.16        11.49 o
   6  -4  15         46.86         50.80         6.07 o
   7  -4  15         76.98         89.87        10.49 o
   0  -3  15          9.01         13.23         6.93 o
   1  -3  15         19.56         11.87         6.22 o
   2  -3  15         16.61         10.25         3.41 o
   3  -3  15          8.29          9.59         3.33 o
   4  -3  15         29.75         34.55         5.40 o
   5  -3  15        119.93        138.77         8.09 o
   6  -3  15          2.88          7.50         3.15 o
   7  -3  15         10.48          4.35         3.52 o
   8  -3  15          0.71          0.00         4.63 o
  -1  -2  15         76.14         93.23        10.95 o
   0  -2  15        237.27        271.89        13.04 o
   1  -2  15          2.95          2.11         3.10 o
   2  -2  15        133.51        144.77         9.50 o
   3  -2  15         58.94         74.32        10.98 o
   4  -2  15          0.09          0.06         3.12 o
   5  -2  15          4.02          1.83         2.98 o
   6  -2  15         31.77         36.99         5.15 o
   7  -2  15         14.52         11.69         3.89 o
   8  -2  15          8.54         11.62         3.77 o
   9  -2  15         23.13         27.16         8.80 o
  -2  -1  15        109.52        117.07        22.43 o
  -1  -1  15         41.76         53.97         8.21 o
   0  -1  15         64.25         62.70         6.76 o
   1  -1  15         52.24         58.23        10.29 o
   2  -1  15         25.05         21.79         4.18 o
   3  -1  15          1.93          0.65         2.64 o
   4  -1  15         10.43         15.38         3.69 o
   5  -1  15         10.93         16.71         3.80 o
   6  -1  15          3.95          0.56         2.88 o
   7  -1  15          3.52          0.00         3.29 o
   8  -1  15         13.76         10.57         4.25 o
   9  -1  15         16.75         28.25         4.96 o
  -2   0  15        119.31        131.14        15.14 o
  -1   0  15          8.29          3.25         3.82 o
   0   0  15         14.54         30.30         6.31 o
   1   0  15          0.00         10.48         6.46 o
   2   0  15          0.49          0.00         3.02 o
   3   0  15          1.60          2.92         2.52 o
   4   0  15          3.79          0.77         2.04 o
   5   0  15          7.43          9.31         3.38 o
   6   0  15         22.08         18.84         3.91 o
   7   0  15          0.92          0.00         2.25 o
   8   0  15         48.96         47.53         5.65 o
   9   0  15          2.34          3.49         3.44 o
  10   0  15          0.00          3.93         6.57 o
  -2   1  15        179.36        211.90        23.31 o
  -1   1  15          3.44          1.63         4.55 o
   0   1  15          2.25          5.34         2.92 o
   1   1  15         13.99         13.33         4.15 o
   2   1  15         45.04         49.68         5.34 o
   3   1  15          6.81         11.46         2.74 o
   4   1  15         28.18         25.08         7.02 o
   5   1  15         10.15          6.15         3.12 o
   6   1  15         11.65         10.21         3.04 o
   7   1  15         39.20         41.93         5.30 o
   8   1  15         27.24         31.12         4.86 o
   9   1  15         41.36         45.03         5.73 o
  10   1  15          0.02          0.00         4.15 o
  -2   2  15         43.62         49.71        11.03 o
  -1   2  15         12.79         18.66         4.36 o
   0   2  15          4.56          1.15         5.65 o
   1   2  15          3.56          5.56         3.49 o
   2   2  15          2.00          0.00         3.37 o
   3   2  15          0.48          0.00         2.48 o
   4   2  15          2.41          2.32         2.67 o
   5   2  15        109.21        127.38         8.53 o
   6   2  15         46.88         49.75         5.59 o
   7   2  15         73.12         61.88         6.82 o
   8   2  15        100.62        104.14         7.93 o
   9   2  15         10.49          3.96         2.65 o
  10   2  15          4.80          2.15         4.23 o
  -1   3  15         17.75         23.31         5.75 o
   0   3  15         10.26         16.25         4.46 o
   1   3  15          0.85          0.00         4.87 o
   2   3  15         11.75         14.20         3.43 o
   3   3  15         14.29         25.19         4.74 o
   4   3  15         20.56         22.97         4.39 o
   5   3  15         91.01         93.64         7.14 o
   6   3  15        311.36        339.04        13.35 o
   7   3  15        111.58        141.09         9.06 o
   8   3  15         47.51         62.97         6.49 o
   9   3  15         24.42         24.21         4.65 o
  10   3  15         94.28        112.42        11.87 o
  11   3  15         16.46          0.00         5.56 o
  -1   4  15          0.05          0.00         5.65 o
   0   4  15          5.07          6.60         4.69 o
   1   4  15         30.73         38.34         5.84 o
   2   4  15         22.16         34.76         4.97 o
   3   4  15          0.46          0.00         3.11 o
   4   4  15         28.36         28.67         5.47 o
   5   4  15        156.28        211.17        12.26 o
   6   4  15        154.16        170.91         9.80 o
   7   4  15         21.18         15.43         3.99 o
   8   4  15          9.44         11.07         3.49 o
   9   4  15         27.68         28.85         4.85 o
  10   4  15         48.37         58.15         8.53 o
   0   5  15          5.77          1.04        10.74 o
   1   5  15          1.70          7.91         5.89 o
   2   5  15          0.05          0.72         4.68 o
   3   5  15         11.90          7.95         3.56 o
   4   5  15          8.78          0.37         5.12 o
   5   5  15         37.24         35.96         5.46 o
   6   5  15          2.93          0.81         2.63 o
   7   5  15          0.00          0.00         2.73 o
   8   5  15         31.18         27.89         4.82 o
   9   5  15          4.40          3.28         3.82 o
  10   5  15         47.77         44.56         6.95 o
   1   6  15          0.44          2.48         4.76 o
   2   6  15          3.70          4.17         4.14 o
   3   6  15          0.50          0.79         4.49 o
   4   6  15        118.09        129.93         9.87 o
   5   6  15          3.78          0.75         2.83 o
   6   6  15          3.11          2.17         3.13 o
   7   6  15         17.77         17.98         4.45 o
   8   6  15          0.62          0.00         3.98 o
   9   6  15          5.51          0.00         8.02 o
   1   7  15         12.81         16.69         8.98 o
   2   7  15          6.67         18.62         5.40 o
   3   7  15         13.94         17.41         8.37 o
   4   7  15         16.58         17.52         6.38 o
   5   7  15         22.26         18.57         4.81 o
   6   7  15         12.80         13.59         3.65 o
   7   7  15          6.60          0.00         9.29 o
   8   7  15         13.74          9.61         4.88 o
   5   8  15          0.78          0.00         5.61 o
   6   8  15         44.23         49.91         8.38 o
   7   8  15          4.07          6.95         6.05 o
   2  -4  16         29.23         61.05        14.54 o
   3  -4  16         19.05         20.12         7.07 o
   4  -4  16         27.81         38.90         8.86 o
   1  -3  16         31.06         23.88         9.89 o
   2  -3  16          0.01          0.00        10.03 o
   3  -3  16         22.68          9.20         4.37 o
   4  -3  16         47.26         41.60         5.99 o
   5  -3  16          1.89          9.89         3.85 o
   6  -3  16         24.86         24.61        10.20 o
   7  -3  16         10.93          7.67         7.57 o
   0  -2  16          1.08          4.62        10.42 o
   1  -2  16         45.02         58.93         9.40 o
   2  -2  16         25.77         19.72         4.64 o
   3  -2  16          7.05          5.77         2.77 o
   4  -2  16          3.53          7.95         3.40 o
   5  -2  16          0.41          5.46         3.82 o
   6  -2  16         10.24         14.14         4.31 o
   7  -2  16          6.91         23.50         8.02 o
   8  -2  16          2.91         11.70         8.04 o
   0  -1  16         42.37         38.60        11.55 o
   1  -1  16          1.23          4.77         3.73 o
   2  -1  16          9.03          2.26         2.79 o
   3  -1  16         10.42         16.12         4.06 o
   4  -1  16         20.30         26.24         7.38 o
   5  -1  16         87.65         99.30         7.88 o
   6  -1  16         57.28         55.37         6.23 o
   7  -1  16         18.93         22.31         4.41 o
   8  -1  16          8.35         15.33         9.07 o
   9  -1  16          0.68         11.63         8.74 o
   1   0  16         53.01         54.36         9.50 o
   2   0  16        110.35        127.24         8.77 o
   3   0  16          1.03          0.00         2.23 o
   4   0  16          0.24          0.00         4.24 o
   5   0  16         18.57         14.84         4.42 o
   6   0  16          1.19          0.00         2.52 o
   7   0  16          3.03          3.86         3.98 o
   8   0  16          9.96          7.30         3.66 o
   9   0  16          2.37          5.78         7.21 o
   1   1  16          0.04          0.00         2.31 o
   2   1  16         23.17         33.02         5.88 o
   3   1  16          1.71         10.18         4.55 o
   4   1  16          0.41          3.32         2.31 o
   5   1  16         34.32         28.81         4.67 o
   6   1  16          0.04          0.00         2.57 o
   7   1  16          0.16          1.63         3.38 o
   8   1  16          0.36          4.92         4.26 o
   9   1  16          4.98          9.36         9.44 o
   1   2  16          6.11          6.40         3.12 o
   2   2  16          2.57          0.00         2.60 o
   3   2  16          6.66          7.38         6.68 o
   4   2  16         11.68         13.11         3.27 o
   5   2  16          1.58          0.00         2.65 o
   6   2  16          0.25          0.00         3.78 o
   7   2  16          2.97          3.62         1.82 o
   8   2  16          0.29          3.31         3.16 o
   9   2  16         20.91         27.86         5.52 o
  10   2  16          0.07          1.74         7.29 o
   1   3  16          2.27         13.98         7.82 o
   2   3  16          0.75          0.00         2.94 o
   3   3  16          2.12          0.84         5.85 o
   4   3  16          0.00          0.00         3.38 o
   5   3  16          0.82          0.90         2.71 o
   6   3  16          4.50          8.45         4.42 o
   7   3  16          0.15          6.91         4.12 o
   8   3  16         81.17         73.02         7.33 o
   9   3  16          3.91         13.86         5.36 o
   1   4  16          1.29          0.00         6.14 o
   2   4  16         26.92         31.48         9.87 o
   3   4  16         16.27         19.09         4.71 o
   4   4  16         42.85         43.42         6.13 o
   5   4  16        112.80        121.58        10.69 o
   6   4  16          0.38          0.00         3.57 o
   7   4  16         86.47         88.85         7.47 o
   8   4  16         34.10         33.09         4.96 o
   9   4  16         25.90         23.04        14.69 o
   3   5  16          0.00          5.42         5.39 o
   4   5  16         46.37         42.51         6.26 o
   5   5  16         26.61         18.35         4.42 o
   6   5  16         48.91         64.46         7.72 o
   7   5  16         15.40         26.76         5.28 o
   8   5  16         72.82         59.26        13.95 o
   9   5  16         15.89          1.02         5.57 o
   5   6  16          9.88          9.81         5.01 o
   6   6  16          5.58          7.99         8.13 o
   7   6  16         13.93         12.50         5.11 o
   8   6  16         11.44          5.18         5.45 o
   6   7  16          7.59         24.82         8.03 o
   3  -1  17          5.37          5.89         8.12 o
   4  -1  17         14.52          7.94         6.92 o
   3   0  17         10.88         13.68         6.70 o
   4   0  17        107.51        126.84        17.56 o
   5   0  17         18.26          9.47         5.61 o
   6   0  17          1.32          0.00         5.81 o
   2   1  17         54.29         75.15        11.81 o
   3   1  17         31.01         42.02         9.82 o
   4   1  17          6.85          2.13         7.39 o
   5   1  17          0.60          0.00         4.98 o
   6   1  17          2.60          0.00         6.79 o
   7   1  17         28.81         42.10        12.23 o
   3   2  17          0.01          0.00         5.17 o
   4   2  17          1.55          1.45         4.21 o
   5   2  17         41.28         49.73         8.25 o
   6   2  17          2.81          3.67         4.70 o
   7   2  17         25.52         33.36        10.65 o
   3   3  17         57.73         66.61        12.63 o
   4   3  17         10.27          8.99         6.78 o
   5   3  17         40.06         43.94        10.27 o
   6   3  17          0.12         10.04         5.11 o
   7   3  17          1.32          0.00         5.45 o
   8   3  17         65.49         60.18        13.36 o
   4   4  17         24.32         43.97         9.61 o
   5   4  17          1.36         16.86         5.97 o
   5   5  17         46.65         34.84        10.90 o
                                                
